# Supplementary material for: FIR haplodeficiency promotes splicing to pyruvate kinase M2 in mice thymic lymphoma tissues revealed by six-plex tandem mass tag quantitative proteomic analysis
Source: Oncotarget. 2017 Jul 7;8(40):67955–65. doi: 10.18632/oncotarget.19061 (PMC5620227; doi:10.18632/oncotarget.19061)
Supplement: Supplementary file 2 [file oncotarget-08-67955-s002.xlsx]

## Sheet: Supplementary Table 1
Supplementary Table 1: Primers and PCR conditions used in this study
Targets (mRNAs)	qRT-PCR Primers		PCR product size (bp)	Sequences	PCR conditions
PKM2 mRNA	PKM2-mus-F9(exon10)		215	5'-GAGGCTGCCATCTACCACTT-3'	95℃; 10min, (95℃; 10sec, 60℃;10 sec, 72℃; 9sec )X35cycles, 70℃; 15sec, 40℃; 30sec
	PKM2-mus-R10(exon11)			5'-GGATTTCGAGTCACGGCAAT-3'	LigtCycler FastStart DNA Master SYBR Green Ⅰ
HPRTmRNA	HPRT-Forward		161	5'-GCGTCGTGATTAGCGATGA-3'	95℃; 10min, (95℃; 10sec, 58℃;10 sec, 72℃; 7sec )X35cycles, 70℃; 15sec, 40℃; 30sec
	HPRT-Reverse			5'-ATGGCCTCCCATCTCCTT-3'	LigtCycler FastStart DNA Master SYBR Green Ⅰ
