# Supplementary material for: FIR haplodeficiency promotes splicing to pyruvate kinase M2 in mice thymic lymphoma tissues revealed by six-plex tandem mass tag quantitative proteomic analysis
Source: Oncotarget. 2017 Jul 7;8(40):67955–65. doi: 10.18632/oncotarget.19061 (PMC5620227; doi:10.18632/oncotarget.19061)
Supplement: Supplementary file 3 [file oncotarget-08-67955-s003.xlsx]

## Sheet: Supplementary Table 2
Supplementary Table 2A: Details of primary and secondary antibodies used in this study
Antibodies lists used in this study
Primary antibodies		Company					catalog#	use
FIR (6B4)		see materials and methods						WB,IP,IF
c-myc (9E10)		Santa Cruz Biotechnology Inc.(Santa Cruz.CA)					sc-40	WB,IP,IF,IHC,ELISA
SAP155		MBL (Nagoya.Japan)					D221-3	WB,IP
hnRNPA1		Abcam Ltd.332 Cambridge Science Park,UK					ab5832	WB,IP,IF,ELISA
β-actin		Santa Cruz Biotechnology Inc.(Santa Cruz.CA)					sc-1615	WB,IP,IF,FC
Secondary antibodies		Company
α-rabbit/HRP		ECL(amersham Pharmacia)
α-mouse/HRP		DAKO(Tokyo,Japan)
α-goat/HRP		Molecular Probes,Invitrogen(Tokyo,Japan)
Supplementary Table 2B: Primers, siRNAs and PCR conditions used in this study
Primers,siRNAs and PCR conditions used in this study
Targets		RT-PCR primers		Sequences					PCR conditions
FIR-N-term mRNA		FIR-Forward(N-term)		5’-AGACAGCGGAAGGAGCAAGAGTGG-3’					95℃; 10min, (95℃; 30sec, 56℃; 30sec, 72℃; 30sec)×35cycles, 72℃; 10min
		FIR-Reverse(N-term)		5’-CTGTGCAGCTTCGGGGACCTCATA-3’
β-actin Mrna		β-actin-Forward		5’-TGGAGAAAATCTGGCACCAC-3’					95℃; 10min, (95℃; 30sec, 56℃; 30sec, 72℃; 30sec)×35cycles, 72℃; 10min
		β-actin-Reverse		5’-AATGGTGATGACCTGGCCGT-3’
		siRNAs		Sequences
FIR protein		FIR total siRNA		5’-rCrArGUrGrAUrGrGUUrCUrGrCrGrCrArATT(sence)
				5’-UUrGrCrGrCrArGrArArCrCrAUrCrArCUrGTT(anti-sence)
		FIR siRNA		5’-rGrArCrArCrAUrGrGUrGrAUrGrCrArGrArATT(sence)
				5’-UUrCUrGrCrAUrCrArCrCrAUrGUrGUrCTT(anti-sence)
		FIRΔexon2 siRNA		5’-rGrArCrCrAUrArGrCUrCUrCrGrGrCrArCrATT(sence)
				5’-UrGUrGrCrCrGrArGrArGrCUrAUrGrGUrCTT(anti-sence)
hnRNPA1 protein		hnRNPA1 1 HP validated siRNA
		hnRNPA1 5 HP siRNA
