# Supplementary material for: FIR haplodeficiency promotes splicing to pyruvate kinase M2 in mice thymic lymphoma tissues revealed by six-plex tandem mass tag quantitative proteomic analysis
Source: Oncotarget. 2017 Jul 7;8(40):67955–65. doi: 10.18632/oncotarget.19061 (PMC5620227; doi:10.18632/oncotarget.19061)
Supplement: Supplementary file 4 [file oncotarget-08-67955-s004.xlsx]

## Sheet: Supplementary Table 3
Supplementary Table 3: Proteins revealed by proteomic analysis using six-plex TMT labeling
			Group 1						Group 2						Group 3
		126=N84	E428	C16	K461	L77		126=N84	D619	K458	C610	A605		126=N84	O490	K464	H635	E24
Accession	Description	ΣCoverage	128/126	129/126	130/126	131/126		ΣCoverage	128/126	129/126	130/126	131/126		ΣCoverage	128/126	129/126	130/126	131/126
D3YXK2	Scaffold attachment factor B1 OS=Mus musculus GN=Safb PE=1 SV=2 - [SAFB1_MOUSE]	1.07	0.724201	0.722011	0.748517	0.706167		2.35	1.01139	0.776516	1.05167	0.786321		2.35	0.911859	0.92582	0.884767	0.811215
O08553	Dihydropyrimidinase-related protein 2 OS=Mus musculus GN=Dpysl2 PE=1 SV=2 - [DPYL2_MOUSE]	10.14	0.996077	0.646911	0.85324	0.921248		6.12	0.742088	0.592616	0.867341	0.625152		6.64	0.685726	0.793045	0.753607	0.924915
O08573	Galectin-9 OS=Mus musculus GN=Lgals9 PE=1 SV=1 - [LEG9_MOUSE]	2.27	0.718204	1.11054	0.813006	0.679247		4.53	0.678629	0.558542	1.0593	1.02818		7.93	1.46424	1.69828	1.07144	1.16819
O08663	Methionine aminopeptidase 2 OS=Mus musculus GN=Metap2 PE=1 SV=1 - [AMPM2_MOUSE]	11.09	0.854758	1.12469	1.13216	1.40541		8.16	0.947646	1.36791	1.85259	0.886576		8.16	1.41656	1.18952	1.23821	0.9269
O08677	Kininogen-1 OS=Mus musculus GN=Kng1 PE=1 SV=1 - [KNG1_MOUSE]	2.57	1.92553	1.39868	1.32017	1.21775		2.57	1.16109	1.05625	1.25101	0.576172		2.57	1.15594	1.3541	1.34106	1.03818
O08709	Peroxiredoxin-6 OS=Mus musculus GN=Prdx6 PE=1 SV=3 - [PRDX6_MOUSE]	16.52	0.811514	0.811622	0.947592	1.04419		16.07	0.804807	0.704811	0.921735	0.89854		25.45	0.722623	0.689987	0.651499	0.990553
O08749	Dihydrolipoyl dehydrogenase, mitochondrial OS=Mus musculus GN=Dld PE=1 SV=2 - [DLDH_MOUSE]	2.16	1.32705	0.77561	1.33845	0.763887		3.73	1.21281	1.5612	1.02606	0.707777		2.16	1.0838	1.4678	0.792358	1.22858
O08795	Glucosidase 2 subunit beta OS=Mus musculus GN=Prkcsh PE=1 SV=1 - [GLU2B_MOUSE]	1.54	0.669173	0.922104	0.870414	0.778495		2.88	1.00446	1.3493	0.93149	1.31553		2.11	0.664721	0.811544	0.654056	0.716335
O08810	116 kDa U5 small nuclear ribonucleoprotein component OS=Mus musculus GN=Eftud2 PE=2 SV=1 - [U5S1_MOUSE]	5.25	0.907144	1.03217	0.954006	0.934699		3.71	1.37246	1.63445	1.40639	1.30511		4.43	1.19287	0.885983	1.21396	1.13141
O08997	Copper transport protein ATOX1 OS=Mus musculus GN=Atox1 PE=2 SV=1 - [ATOX1_MOUSE]	30.88	0.761075	0.677926	0.73471	0.703216		30.88	0.914476	0.819719	1.03774	1.03033		30.88	0.751158	0.951305	0.868033	0.82114
O09106	Histone deacetylase 1 OS=Mus musculus GN=Hdac1 PE=1 SV=1 - [HDAC1_MOUSE]	4.56	1.13361	1.2617	1.54442	1.16271		1.87	1.19036	1.26382	1.01342	1.35841		4.56	0.754024	0.600866	0.762499	0.854983
O09167	60S ribosomal protein L21 OS=Mus musculus GN=Rpl21 PE=2 SV=3 - [RL21_MOUSE]	9.38	1.4608	2.04368	1.08236	1.74311		13.75	1.2784	1.09183	1.26121	1.44706		13.75	1.00057	0.970309	0.997734	0.909213
O35129	Prohibitin-2 OS=Mus musculus GN=Phb2 PE=1 SV=1 - [PHB2_MOUSE]	12.37	1.47301	1.35514	1.06981	1.08865		7.02	1.06937	1.42628	1.27569	1.18704		12.71	1.18067	1.08691	1.10074	1.13954
O35206	Collagen alpha-1(XV) chain OS=Mus musculus GN=Col15a1 PE=1 SV=2 - [COFA1_MOUSE]	0.66	0.73625	0.519974	0.680229	0.680328		1.86	1.02848	0.564047	0.74488	0.575984		5.85	1.18052	1.1515	1.26604	1.2228
O35286	Putative pre-mRNA-splicing factor ATP-dependent RNA helicase DHX15 OS=Mus musculus GN=Dhx15 PE=2 SV=2 - [DHX15_MOUSE]	8.18	1.22052	1.08268	1.08661	0.975816		11.19	1.23573	1.48357	1.08986	1.13779		8.05	0.994919	0.978411	1.2146	1.07561
O35326	Serine/arginine-rich splicing factor 5 OS=Mus musculus GN=Srsf5 PE=1 SV=1 - [SRSF5_MOUSE]	14.07	0.993147	0.873475	0.82916	1.28943		14.07	1.27774	1.46933	1.13157	1.27426		14.07	0.958682	1.33162	1.00841	1.0726
O35381	Acidic leucine-rich nuclear phosphoprotein 32 family member A OS=Mus musculus GN=Anp32a PE=1 SV=1 - [AN32A_MOUSE]	23.89	0.743488	0.882452	0.808216	0.776814		23.89	0.844805	0.904112	0.894477	0.839325		21.05	0.853801	0.910036	0.869395	0.698695
O35638	Cohesin subunit SA-2 OS=Mus musculus GN=Stag2 PE=1 SV=3 - [STAG2_MOUSE]	1.14	0.949931	1.08636	0.984508	0.934942		2.11	1.46418	1.09118	1.06072	1.04011		1.14	1.03393	1.23714	1.37776	0.934796
O35660	Glutathione S-transferase Mu 6 OS=Mus musculus GN=Gstm6 PE=2 SV=3 - [GSTM6_MOUSE]	3.67	0.921517	0.357584	0.874726	0.585893		3.67	0.517962	0.641124	0.544224	0.682643		3.67	0.448646	0.515904	0.405558	0.496867
O35737	Heterogeneous nuclear ribonucleoprotein H OS=Mus musculus GN=Hnrnph1 PE=1 SV=3 - [HNRH1_MOUSE]	11.58	0.830007	0.878248	0.938152	0.866912		15.14	0.73346	0.790914	0.918481	0.753342		15.14	1.04684	0.90891	0.886471	0.782889
O35841	Apoptosis inhibitor 5 OS=Mus musculus GN=Api5 PE=2 SV=2 - [API5_MOUSE]	5.75	1.0192	0.912905	0.91637	1.05572		12.7	1.23452	0.936005	1.03201	1.02448		9.52	1.09334	1.04653	1.25276	0.98957
O35864	COP9 signalosome complex subunit 5 OS=Mus musculus GN=Cops5 PE=1 SV=3 - [CSN5_MOUSE]	2.4	0.896397	0.966692	0.994719	1.08824		2.4	1.15167	1.38822	1.25227	1.08367		2.4	1.36106	1.11422	0.611729	1.73118
O35955	Proteasome subunit beta type-10 OS=Mus musculus GN=Psmb10 PE=1 SV=1 - [PSB10_MOUSE]	2.56	0.870362	0.64802	0.974752	1.03573		2.56	1.09731	1.20098	1.32988	1.09555		2.56	0.558213	0.638996	0.516698	0.696405
O54825	Bystin OS=Mus musculus GN=Bysl PE=1 SV=3 - [BYST_MOUSE]	2.06	1.8642	1.71317	1.51952	1.85718		2.06	1.63652	0.848244	1.22694	1.54411		3.9	3.57716	1.1525	1.55538	0.848456
O54984	ATPase Asna1 OS=Mus musculus GN=Asna1 PE=1 SV=2 - [ASNA_MOUSE]	2.01	1.02215	1.29334	1.33415	1.0394		2.01	1.10282	1.47883	1.18725	1.25765		2.01	1.58265	1.3257	1.63822	1.09266
O55013	Trafficking protein particle complex subunit 3 OS=Mus musculus GN=Trappc3 PE=1 SV=1 - [TPPC3_MOUSE]	4.44	0.833709	1.17346	1.11313	1.06112		4.44	1.23926	1.29005	1.22743	1.09478		4.44	1.89681	1.32972	1.1048	1.57706
O55023	Inositol monophosphatase 1 OS=Mus musculus GN=Impa1 PE=1 SV=1 - [IMPA1_MOUSE]	3.97	1.43703	0.746123	0.994955	0.935249		3.97	0.92309	1.14566	0.949791	0.644198		3.97	1.11191	1.17287	0.930254	1.32659
O55142	60S ribosomal protein L35a OS=Mus musculus GN=Rpl35a PE=2 SV=2 - [RL35A_MOUSE]	6.36	1.56189	1.83532	0.910169	1.32558		19.09	1.38327	1.64286	1.11705	1.28327		6.36	1.63332	1.69168	1.66961	0.9877
O55201	Transcription elongation factor SPT5 OS=Mus musculus GN=Supt5h PE=1 SV=1 - [SPT5H_MOUSE]	0.74	1.33776	0.733037	1.3853	1.13863		1.39	1.11636	1.41515	0.895454	1.027		0.74	1.02889	1.0416	1.00169	0.867339
O70133	ATP-dependent RNA helicase A OS=Mus musculus GN=Dhx9 PE=1 SV=2 - [DHX9_MOUSE]	6.45	0.898494	0.790852	0.72348	0.923945		6.96	1.04085	1.01205	1.01097	0.967813		7.97	0.99561	0.946728	0.925898	0.883426
O70251	Elongation factor 1-beta OS=Mus musculus GN=Eef1b PE=1 SV=5 - [EF1B_MOUSE]	10.67	1.15679	1.42552	1.12315	1.20428		24.89	1.00176	0.813977	0.859028	0.859988		19.11	1.12431	1.14287	1.72527	1.16529
O70310	Glycylpeptide N-tetradecanoyltransferase 1 OS=Mus musculus GN=Nmt1 PE=1 SV=1 - [NMT1_MOUSE]	1.61	1.42679	1.37504	0.962955	1.52705		1.61	1.16248	1.02994	1.13956	1.24753		1.61	1.04359	1.10888	1.00709	1.26918
O70435	Proteasome subunit alpha type-3 OS=Mus musculus GN=Psma3 PE=1 SV=3 - [PSA3_MOUSE]	7.06	0.726551	0.960585	0.695589	0.721382		9.41	1.42964	1.28519	1.25475	1.02919		7.84	0.871121	0.825101	0.654937	0.650317
O88342	WD repeat-containing protein 1 OS=Mus musculus GN=Wdr1 PE=1 SV=3 - [WDR1_MOUSE]	4.62	0.820286	0.557596	0.794573	0.865786		5.78	0.812422	0.730799	0.923271	0.71732		4.62	0.56919	0.513648	0.605067	0.672115
O88569	Heterogeneous nuclear ribonucleoproteins A2/B1 OS=Mus musculus GN=Hnrnpa2b1 PE=1 SV=2 - [ROA2_MOUSE]	24.36	0.752722	0.796414	0.648903	0.700979		30.59	0.847688	0.944599	0.869474	0.637247		26.91	0.757788	0.845327	0.815334	0.744236
O88685	26S protease regulatory subunit 6A OS=Mus musculus GN=Psmc3 PE=2 SV=2 - [PRS6A_MOUSE]	6.33	1.07541	0.916466	1.0068	1.18184		7.92	1.07126	1.32379	1.44661	1.80453		4.75	1.16239	1.11806	0.982277	1.07437
O88712	C-terminal-binding protein 1 OS=Mus musculus GN=Ctbp1 PE=1 SV=2 - [CTBP1_MOUSE]	4.54	1.42099	0.938426	1.14837	1.27224		1.81	0.885975	0.680968	0.720123	0.710842		4.76	0.893657	0.929707	0.937016	0.97678
O89053	Coronin-1A OS=Mus musculus GN=Coro1a PE=1 SV=5 - [COR1A_MOUSE]	19.09	0.448905	0.338702	0.438937	0.580311		19.09	0.502151	0.171702	0.488962	0.445406		19.09	0.333939	0.443044	0.272961	0.477963
P00493	Hypoxanthine-guanine phosphoribosyltransferase OS=Mus musculus GN=Hprt1 PE=1 SV=3 - [HPRT_MOUSE]	12.39	1.01844	1.00817	1.3297	0.875371		12.39	1.03142	1.14077	1.0832	1.06349		21.56	1.20271	1.08497	0.987982	0.796076
P01831	Thy-1 membrane glycoprotein OS=Mus musculus GN=Thy1 PE=1 SV=1 - [THY1_MOUSE]	14.81	0.19255	0.305238	0.405916	0.197473		16.05	0.722347	0.975271	0.353878	0.600917		14.81	0.573992	0.574688	0.454588	0.671318
P01896	H-2 class I histocompatibility antigen, alpha chain (Fragment) OS=Mus musculus PE=1 SV=1 - [HA1Z_MOUSE]	5.41	0.57287	0.537861	0.660872	0.471017		5.41	0.425305	0.319797	0.510332	0.46525		5.41	0.811703	0.422174	0.631805	0.43988
P01942	Hemoglobin subunit alpha OS=Mus musculus GN=Hba PE=1 SV=2 - [HBA_MOUSE]	31.69	0.871982	0.406271	0.991751	0.436372		31.69	0.344957	0.163276	0.444019	0.805492		31.69	0.260833	0.535904	0.245417	0.591954
P02088	Hemoglobin subunit beta-1 OS=Mus musculus GN=Hbb-b1 PE=1 SV=2 - [HBB1_MOUSE]	68.71	0.753277	0.420056	0.874394	0.659058		68.03	0.199551	0.452778	0.168853	0.694695		62.59	0.278882	0.543404	0.256215	0.68592
P02089	Hemoglobin subunit beta-2 OS=Mus musculus GN=Hbb-b2 PE=1 SV=2 - [HBB2_MOUSE]	51.02	0.0484689	0.482765	0.0313041	0.0404102		51.7	0.0680499	0.194492	0.0876269	0.610879		44.9	0.325413	0.523931	0.289716	0.567759
P02301	Histone H3.3C OS=Mus musculus GN=H3f3c PE=1 SV=3 - [H3C_MOUSE]	25	0.297241	0.289306	0.226678	0.223472		25	0.225459	0.167445	0.30121	0.342453		11.76	0.210854	0.354543	0.2143	0.339861
P04104	Keratin, type II cytoskeletal 1 OS=Mus musculus GN=Krt1 PE=1 SV=4 - [K2C1_MOUSE]	4.87	0.453916	1.41658	0.800584	1.57516		4.87	0.114857	0.408374	0.411576	0.140473		4.87	0.611272	0.753378	0.493525	1.00182
P04117	Fatty acid-binding protein, adipocyte OS=Mus musculus GN=Fabp4 PE=1 SV=3 - [FABP4_MOUSE]	24.24	1.52268	0.913289	1.33554	0.643437		34.85	0.747961	1.15865	0.848398	0.779041		24.24	0.665689	0.836067	0.716474	1.04925
P05064	Fructose-bisphosphate aldolase A OS=Mus musculus GN=Aldoa PE=1 SV=2 - [ALDOA_MOUSE]	27.47	1.86736	1.64444	0.915207	1.61268		17.03	1.50543	1.24821	1.59068	1.63838		17.03	1.5592	1.50112	1.75305	1.69195
P05202	Aspartate aminotransferase, mitochondrial OS=Mus musculus GN=Got2 PE=1 SV=1 - [AATM_MOUSE]	13.72	1.21453	0.903947	1.12545	0.791765		18.84	0.892404	0.968635	0.999788	0.848899		18.6	1.03041	1.04528	0.963142	0.875148
P05784	Keratin, type I cytoskeletal 18 OS=Mus musculus GN=Krt18 PE=1 SV=5 - [K1C18_MOUSE]	22.93	0.094907	0.0712487	0.0922581	0.0709378		21.75	0.0623368	0.0622776	0.133903	0.108481		24.11	0.0663264	0.0802367	0.073342	0.0959443
P06151	L-lactate dehydrogenase A chain OS=Mus musculus GN=Ldha PE=1 SV=3 - [LDHA_MOUSE]	25.3	1.52138	1.5481	1.26613	1.33141		20.78	1.67037	0.911536	1.44326	1.36551		21.99	1.38308	1.18986	1.57092	1.17203
P06745	Glucose-6-phosphate isomerase OS=Mus musculus GN=Gpi PE=1 SV=4 - [G6PI_MOUSE]	8.6	1.02204	1.05855	0.882049	1.01499		11.65	1.33696	0.908709	1.13099	1.15919		11.65	0.975625	1.13968	1.2391	1.20485
P06800	Receptor-type tyrosine-protein phosphatase C OS=Mus musculus GN=Ptprc PE=1 SV=3 - [PTPRC_MOUSE]	1.47	0.737156	0.477672	0.637943	0.692609		2.09	0.85278	0.422629	0.539143	0.919629		2.09	0.618981	0.825134	0.51352	0.700484
P07356	Annexin A2 OS=Mus musculus GN=Anxa2 PE=1 SV=2 - [ANXA2_MOUSE]	10.91	0.458314	0.674863	0.511911	0.418618		25.66	0.421422	0.748635	0.499295	0.393826		15.63	0.58962	0.506754	0.624144	0.279028
P07607	Thymidylate synthase OS=Mus musculus GN=Tyms PE=1 SV=1 - [TYSY_MOUSE]	8.47	1.25762	1.61752	1.28874	1.66847		2.28	0.645788	1.67367	0.64693	1.06125		10.1	1.02662	0.882316	1.18104	1.62548
P07724	Serum albumin OS=Mus musculus GN=Alb PE=1 SV=3 - [ALBU_MOUSE]	27.3	1.05034	0.850119	0.684283	0.409286		35.69	0.906945	1.38425	1.31133	0.587895		33.55	0.673974	2.29238	1.56334	0.882076
P07742	Ribonucleoside-diphosphate reductase large subunit OS=Mus musculus GN=Rrm1 PE=1 SV=2 - [RIR1_MOUSE]	6.31	1.14282	1.96122	1.30004	1.40759		4.67	1.10116	0.922361	1.36175	0.764685		4.92	1.37696	1.61465	1.69596	1.31484
P07901	Heat shock protein HSP 90-alpha OS=Mus musculus GN=Hsp90aa1 PE=1 SV=4 - [HS90A_MOUSE]	20.19	0.769774	2.86677	1.24667	0.889024		25.78	1.05198	1.71037	1.47958	0.889372		21.56	1.43276	1.38521	1.69446	1.38714
P08003	Protein disulfide-isomerase A4 OS=Mus musculus GN=Pdia4 PE=1 SV=3 - [PDIA4_MOUSE]	2.82	0.962764	1.07913	1.2454	1.00566		5.17	0.816369	0.8231	0.775374	1.01471		6.11	0.902388	0.806289	0.942126	0.846021
P08074	Carbonyl reductase [NADPH] 2 OS=Mus musculus GN=Cbr2 PE=1 SV=1 - [CBR2_MOUSE]	2.87	0.199534	0.130701	0.204036	0.14814		7.38	0.242774	0.193129	0.270244	0.238411		2.87	0.180839	0.135944	0.110463	0.112848
P08113	Endoplasmin OS=Mus musculus GN=Hsp90b1 PE=1 SV=2 - [ENPL_MOUSE]	7.36	1.04692	1.00026	1.19114	0.92904		8.23	0.716584	0.692347	0.819363	0.781057		7.36	0.811199	0.660659	0.865787	0.769727
P08249	Malate dehydrogenase, mitochondrial OS=Mus musculus GN=Mdh2 PE=1 SV=3 - [MDHM_MOUSE]	36.09	1.14703	0.941911	1.25964	1.10828		19.53	1.2686	1.85896	1.33336	1.06283		39.35	1.08692	1.44738	1.30042	1.27291
P08775	DNA-directed RNA polymerase II subunit RPB1 OS=Mus musculus GN=Polr2a PE=1 SV=3 - [RPB1_MOUSE]	0.36	2.21022	1.18494	1.74903	1.94041		0.36	1.16171	0.940664	0.947863	1.10962		1.12	1.16188	1.13218	1.27851	1.15878
P09103	Protein disulfide-isomerase OS=Mus musculus GN=P4hb PE=1 SV=2 - [PDIA1_MOUSE]	19.65	1.29602	1.31613	1.17752	1.1132		11	0.909808	1.00236	0.952618	1.06687		10.61	1.27936	1.26835	1.06988	1.35586
P09405	Nucleolin OS=Mus musculus GN=Ncl PE=1 SV=2 - [NUCL_MOUSE]	25.32	1.77596	1.45052	1.20553	1.73016		20.93	1.53531	1.24879	1.43054	1.39933		17.4	1.41158	1.39605	1.33534	2.0249
P09411	Phosphoglycerate kinase 1 OS=Mus musculus GN=Pgk1 PE=1 SV=4 - [PGK1_MOUSE]	26.38	0.977051	1.46945	0.882752	1.48738		19.18	1.19539	1.00569	1.07318	1.03499		18.23	1.2149	1.45047	1.7465	1.45849
P09813	Apolipoprotein A-II OS=Mus musculus GN=Apoa2 PE=1 SV=1 - [APOA2_MOUSE]	9.8	0.988932	1.33431	1.17172	0.658592		9.8	0.97803	0.74825	1.43225	0.915593		9.8	1.25489	0.884271	0.902391	1.22216
P10107	Annexin A1 OS=Mus musculus GN=Anxa1 PE=1 SV=2 - [ANXA1_MOUSE]	8.38	1.06579	0.718588	0.703801	0.661482		6.07	1.65702	0.438549	1.06377	0.87162		6.07	0.885116	0.971009	0.60549	0.824261
P10126	Elongation factor 1-alpha 1 OS=Mus musculus GN=Eef1a1 PE=1 SV=3 - [EF1A1_MOUSE]	19.26	0.804772	1.2595	1.09188	0.970527		18.61	1.26412	1.34581	1.21386	1.01531		21.65	1.07876	1.0189	1.31159	1.32636
P10639	Thioredoxin OS=Mus musculus GN=Txn PE=1 SV=3 - [THIO_MOUSE]	37.14	0.584449	0.731627	0.754136	0.915752		35.24	1.19656	0.866346	0.805639	1.00855		35.24	1.12925	0.675715	0.704267	0.949985
P10853	Histone H2B type 1-F/J/L OS=Mus musculus GN=Hist1h2bf PE=1 SV=2 - [H2B1F_MOUSE]	51.59	0.590764	0.496926	0.530207	0.527359		38.1	0.698709	0.283944	0.558029	0.649828		57.94	0.546338	0.618301	0.544499	0.610904
P11103	Poly [ADP-ribose] polymerase 1 OS=Mus musculus GN=Parp1 PE=1 SV=3 - [PARP1_MOUSE]	1.28	1.67471	1.80931	1.18527	1.22346		1.28	1.39324	2.18526	1.98692	2.18184		1.28	1.30241	1.58335	1.37771	1.56699
P11276	Fibronectin OS=Mus musculus GN=Fn1 PE=1 SV=3 - [FINC_MOUSE]	2.26	1.26316	1.45684	1.62791	1.67053		1.09	0.665036	2.05684	1.81454	1.47739		1.49	1.37994	2.47736	1.06482	1.36015
P11352	Glutathione peroxidase 1 OS=Mus musculus GN=Gpx1 PE=1 SV=2 - [GPX1_MOUSE]	10.45	1.11983	0.884354	1.12308	1.18828		18.91	0.973671	0.829013	0.85203	0.845293		23.38	0.61445	1.00106	0.775274	0.920853
P11499	Heat shock protein HSP 90-beta OS=Mus musculus GN=Hsp90ab1 PE=1 SV=3 - [HS90B_MOUSE]	32.6	0.951502	1.32842	1.17719	1.36724		31.63	1.51679	0.851895	1.35609	1.00307		27.62	1.32181	1.03041	1.52901	1.16578
P11679	Keratin, type II cytoskeletal 8 OS=Mus musculus GN=Krt8 PE=1 SV=4 - [K2C8_MOUSE]	24.69	0.112501	0.114509	0.0979792	0.0810842		22.86	0.0915827	0.118177	0.163892	0.141536		23.88	0.10403	0.104235	0.122271	0.0969028
P11983	T-complex protein 1 subunit alpha OS=Mus musculus GN=Tcp1 PE=1 SV=3 - [TCPA_MOUSE]	21.4	1.05656	1.12176	1.05587	0.959479		13.85	1.04024	1.35341	1.26446	1.08507		12.59	1.04034	0.983974	0.97318	1.04468
P12265	Beta-glucuronidase OS=Mus musculus GN=Gusb PE=2 SV=1 - [BGLR_MOUSE]	4.78	2.92631	1.78065	1.57958	1.68686		3.7	1.87072	3.46194	2.34032	2.38371		3.7	2.04173	2.55833	1.80267	1.85061
P12382	6-phosphofructokinase, liver type OS=Mus musculus GN=Pfkl PE=1 SV=4 - [K6PL_MOUSE]	3.46	1.40886	1.2446	1.54272	1.18072		3.46	0.781127	0.992539	1.02298	1.41961		4.62	1.09325	0.999792	1.22582	1.05622
P12815	Programmed cell death protein 6 OS=Mus musculus GN=Pdcd6 PE=1 SV=2 - [PDCD6_MOUSE]	5.24	1.09847	1.02781	0.933935	1.05591		12.04	1.14659	1.09793	1.01777	1.5022		5.24	1.03502	0.873215	0.951494	0.986976
P12970	60S ribosomal protein L7a OS=Mus musculus GN=Rpl7a PE=2 SV=2 - [RL7A_MOUSE]	20.3	0.818002	1.18373	0.846808	1.24791		12.78	1.16371	0.749173	0.890561	1.24634		13.16	0.942097	0.841827	0.998063	0.9679
P13020	Gelsolin OS=Mus musculus GN=Gsn PE=1 SV=3 - [GELS_MOUSE]	3.08	0.518202	0.521235	0.836396	0.735672		2.69	1.1612	1.20353	1.10625	1.06485		2.31	0.683831	1.02798	1.00269	1.19469
P13439	Uridine 5'-monophosphate synthase OS=Mus musculus GN=Umps PE=2 SV=3 - [UMPS_MOUSE]	1.46	1.00053	1.14147	1.03164	0.970773		1.46	1.72001	2.03514	1.92346	0.886838		3.12	1.01295	1.17874	1.31101	0.996094
P13864	DNA (cytosine-5)-methyltransferase 1 OS=Mus musculus GN=Dnmt1 PE=1 SV=5 - [DNMT1_MOUSE]	4.26	0.799351	1.56676	1.39462	0.841104		3.46	1.03754	1.15044	1.61575	1.18675		4.81	1.40514	1.74857	1.69618	1.18696
P14115	60S ribosomal protein L27a OS=Mus musculus GN=Rpl27a PE=2 SV=5 - [RL27A_MOUSE]	19.59	1.1548	1.8633	1.06356	1.30335		19.59	1.48166	1.19108	1.23212	1.32096		14.19	1.21871	1.1647	1.18577	0.910922
P14131	40S ribosomal protein S16 OS=Mus musculus GN=Rps16 PE=2 SV=4 - [RS16_MOUSE]	19.18	0.909459	1.17688	1.02105	1.22528		13.7	1.08476	1.0921	1.00951	1.23016		26.03	0.898494	0.901318	1.10869	0.973717
P14148	60S ribosomal protein L7 OS=Mus musculus GN=Rpl7 PE=2 SV=2 - [RL7_MOUSE]	20.37	1.01497	1.26856	0.974359	1.38329		7.78	1.20925	1.02177	1.08888	0.972599		7.78	0.976772	1.10524	0.840579	1.27899
P14152	Malate dehydrogenase, cytoplasmic OS=Mus musculus GN=Mdh1 PE=1 SV=3 - [MDHC_MOUSE]	20.36	0.610857	0.542639	0.585463	0.547067		11.68	0.539881	0.776918	0.724291	0.599276		16.47	0.46964	0.524396	0.499762	0.613387
P14206	40S ribosomal protein SA OS=Mus musculus GN=Rpsa PE=1 SV=4 - [RSSA_MOUSE]	30.85	0.885244	0.895669	0.874463	0.914688		27.46	1.15323	1.0067	1.03754	1.00232		33.9	1.22301	1.17229	1.14605	1.3034
P14211	Calreticulin OS=Mus musculus GN=Calr PE=1 SV=1 - [CALR_MOUSE]	14.9	0.8597	1.10805	1.03197	0.795456		10.1	0.717235	0.742681	0.86265	0.779797		16.59	0.943633	0.755652	0.867148	0.759268
P14733	Lamin-B1 OS=Mus musculus GN=Lmnb1 PE=1 SV=3 - [LMNB1_MOUSE]	20.92	0.692126	0.637602	0.767729	0.520544		19.39	0.685053	0.985615	0.589985	0.817874		15.99	0.688382	0.774918	0.660917	0.667517
P14824	Annexin A6 OS=Mus musculus GN=Anxa6 PE=1 SV=3 - [ANXA6_MOUSE]	20.21	0.952472	0.594274	0.783462	0.755153		8.02	0.560693	0.676149	0.722538	0.899128		16.2	0.533563	0.646371	0.580853	0.496979
P14869	60S acidic ribosomal protein P0 OS=Mus musculus GN=Rplp0 PE=1 SV=3 - [RLA0_MOUSE]	15.77	1.01791	1.28093	1.28955	1.08875		10.09	0.92096	0.987324	1.16322	0.931973		10.09	0.892989	0.897688	0.964179	0.833532
P15532	Nucleoside diphosphate kinase A OS=Mus musculus GN=Nme1 PE=1 SV=1 - [NDKA_MOUSE]	32.24	1.09706	0.861092	0.716957	1.06064		32.24	1.51621	1.18125	1.32689	1.48687		32.24	1.11553	0.912295	0.77959	1.08152
P15864	Histone H1.2 OS=Mus musculus GN=Hist1h1c PE=1 SV=2 - [H12_MOUSE]	4.72	0.368218	0.386001	0.461953	0.386058		4.72	0.357112	0.216252	0.357771	0.552864		4.25	0.303807	0.249597	0.36366	0.519437
P16045	Galectin-1 OS=Mus musculus GN=Lgals1 PE=1 SV=3 - [LEG1_MOUSE]	25.93	1.32266	0.847098	0.919827	0.849595		17.04	0.352612	0.550088	0.660267	0.563474		5.93	0.582897	0.989223	0.479599	0.725112
P16110	Galectin-3 OS=Mus musculus GN=Lgals3 PE=1 SV=3 - [LEG3_MOUSE]	11.74	2.05282	2.07486	2.12368	1.81939		7.2	1.31339	1.35857	1.35354	1.24861		12.12	2.09148	2.04571	1.73456	2.69571
P16125	L-lactate dehydrogenase B chain OS=Mus musculus GN=Ldhb PE=1 SV=2 - [LDHB_MOUSE]	14.37	0.347315	0.286727	0.360561	0.427367		11.38	0.462156	0.524932	0.312829	0.227376		7.78	0.35938	0.403616	0.42412	0.403173
P16546	Spectrin alpha chain, brain OS=Mus musculus GN=Sptan1 PE=1 SV=4 - [SPTA2_MOUSE]	2.02	1.0319	0.452334	0.768179	0.703785		2.06	0.881926	0.856978	0.803138	0.594074		1.29	0.738613	0.826588	0.615926	0.843092
P16858	Glyceraldehyde-3-phosphate dehydrogenase OS=Mus musculus GN=Gapdh PE=1 SV=2 - [G3P_MOUSE]	24.32	0.956622	1.03264	0.73063	0.823158		24.32	0.982699	1.37636	1.08013	0.939698		21.02	0.945423	0.961827	0.947254	1.05292
P17182	Alpha-enolase OS=Mus musculus GN=Eno1 PE=1 SV=3 - [ENOA_MOUSE]	36.18	1.92653	1.13969	1.2121	1.35483		40.09	2.02701	1.11037	1.47272	2.08179		40.09	1.60779	1.19031	1.11008	1.46297
P17742	Peptidyl-prolyl cis-trans isomerase A OS=Mus musculus GN=Ppia PE=1 SV=2 - [PPIA_MOUSE]	35.37	0.823941	0.772357	0.620166	0.697675		45.12	0.452817	0.869345	0.645997	0.845693		35.98	0.65475	0.715963	0.776642	0.948375
P17751	Triosephosphate isomerase OS=Mus musculus GN=Tpi1 PE=1 SV=4 - [TPIS_MOUSE]	30.77	2.07054	2.23582	1.38688	1.37674		39.46	1.94688	1.99186	1.5331	1.85633		32.78	1.41516	1.75418	2.07633	1.63893
P17918	Proliferating cell nuclear antigen OS=Mus musculus GN=Pcna PE=1 SV=2 - [PCNA_MOUSE]	21.84	0.904967	1.34153	1.09706	1.43411		18.77	1.42224	0.919369	1.06015	0.928444		18.77	1.16876	1.10153	1.24832	1.5631
P18242	Cathepsin D OS=Mus musculus GN=Ctsd PE=1 SV=1 - [CATD_MOUSE]	14.15	1.02279	2.2621	1.17768	1.53956		23.9	1.48279	1.6875	1.59035	0.958504		13.9	2.89767	2.21422	1.50425	1.38718
P18760	Cofilin-1 OS=Mus musculus GN=Cfl1 PE=1 SV=3 - [COF1_MOUSE]	51.2	0.374415	0.652897	0.52385	0.574783		55.42	0.744991	0.497796	0.566223	0.509641		45.78	0.580599	0.657332	0.567008	0.588646
P19096	Fatty acid synthase OS=Mus musculus GN=Fasn PE=1 SV=2 - [FAS_MOUSE]	4.35	0.941613	1.3508	0.799546	0.783236		4.11	0.751733	0.954518	1.13121	1.12566		3.75	0.683712	0.772642	0.677273	0.784801
P19157	Glutathione S-transferase P 1 OS=Mus musculus GN=Gstp1 PE=1 SV=2 - [GSTP1_MOUSE]	7.62	0.605722	0.735155	0.497932	0.988238		3.33	1.07085	1.20534	1.06322	1.41352		10.95	0.820489	0.835356	0.895718	0.784331
P19253	60S ribosomal protein L13a OS=Mus musculus GN=Rpl13a PE=1 SV=4 - [RL13A_MOUSE]	8.37	1.03125	1.22467	1.02685	1.02913		15.27	1.17828	0.974813	1.0992	1.36316		7.39	1.17479	1.4783	1.27203	0.998388
P20029	78 kDa glucose-regulated protein OS=Mus musculus GN=Hspa5 PE=1 SV=3 - [GRP78_MOUSE]	22.75	0.906573	1.12614	1.0643	0.948831		18.78	0.671617	0.835944	1.05119	0.587139		18.47	1.15852	0.932755	0.968803	1.04505
P20060	Beta-hexosaminidase subunit beta OS=Mus musculus GN=Hexb PE=2 SV=2 - [HEXB_MOUSE]	6.9	1.26154	1.04857	1.031	0.899852		5.04	0.85135	1.0332	0.886359	0.839974		3.54	1.31948	1.43406	1.20484	1.15279
P20152	Vimentin OS=Mus musculus GN=Vim PE=1 SV=3 - [VIME_MOUSE]	22.1	2.97832	0.822832	1.21915	1.13581		18.88	1	1.10304	1.01783	0.999178		21.24	1.18463	1.2584	0.846279	1.15613
P21107	Tropomyosin alpha-3 chain OS=Mus musculus GN=Tpm3 PE=1 SV=2 - [TPM3_MOUSE]	14.44	0.633078	0.572804	0.271842	0.595254		11.27	0.701663	0.723652	0.645972	0.517823		14.44	0.69198	0.725995	0.5852	0.609392
P21619	Lamin-B2 OS=Mus musculus GN=Lmnb2 PE=1 SV=2 - [LMNB2_MOUSE]	4.36	0.753321	0.922719	1.0486	0.740387		2.35	0.860083	1.32478	1.06626	0.709443		2.35	0.97483	0.637318	1.50584	1.61621
P22599	Alpha-1-antitrypsin 1-2 OS=Mus musculus GN=Serpina1b PE=1 SV=2 - [A1AT2_MOUSE]	6.54	1.00825	0.65993	0.853171	0.449216		6.54	0.65982	0.550349	1.48158	0.43041		4.12	1.00372	1.59995	1.97771	1.28803
P22892	AP-1 complex subunit gamma-1 OS=Mus musculus GN=Ap1g1 PE=1 SV=3 - [AP1G1_MOUSE]	2.31	1.14105	1.11583	0.990931	0.809515		3.41	0.723672	1.05805	0.770577	0.769248		1.09	0.822132	1.10235	0.953961	0.869622
P23116	Eukaryotic translation initiation factor 3 subunit A OS=Mus musculus GN=Eif3a PE=1 SV=5 - [EIF3A_MOUSE]	4.69	1.05235	1.23666	1.38301	1.05846		4.02	1.21297	1.09786	1.10143	1.48062		3.27	1.03827	0.95873	1.4644	1.03505
P23591	GDP-L-fucose synthase OS=Mus musculus GN=Tsta3 PE=2 SV=3 - [FCL_MOUSE]	3.74	1.12544	0.865912	0.933189	0.913332		3.74	1.00942	1.51072	1.13403	1.53383		3.74	0.753135	0.956337	0.865543	0.916289
P24527	Leukotriene A-4 hydrolase OS=Mus musculus GN=Lta4h PE=1 SV=4 - [LKHA4_MOUSE]	5.56	0.412982	0.693059	0.758802	0.697838		11.29	0.766272	0.796741	0.615675	0.734587		5.56	0.546138	0.719531	0.797456	0.514362
P25206	DNA replication licensing factor MCM3 OS=Mus musculus GN=Mcm3 PE=1 SV=2 - [MCM3_MOUSE]	7.76	1.03057	0.937506	0.917425	1.10531		13.79	1.3306	0.948646	1.00917	1.06319		9.24	1.02142	1.06147	1.17238	1.4452
P25444	40S ribosomal protein S2 OS=Mus musculus GN=Rps2 PE=1 SV=3 - [RS2_MOUSE]	15.02	0.830688	1.64691	1.20782	1.49435		12.97	1.15209	1.61707	1.32839	1.1121		15.36	1.19834	1.25937	1.49178	1.17953
P26039	Talin-1 OS=Mus musculus GN=Tln1 PE=1 SV=2 - [TLN1_MOUSE]	7.24	0.891686	0.690172	0.975539	1.1462		7.2	1.03581	0.642609	0.82455	1.10245		4.72	0.912904	0.82149	0.844623	0.867044
P26040	Ezrin OS=Mus musculus GN=Ezr PE=1 SV=3 - [EZRI_MOUSE]	14.68	0.564952	0.61221	0.659253	0.814202		13.65	0.783125	0.698335	0.844278	0.699104		18.6	0.771959	0.843183	0.753361	0.73734
P26041	Moesin OS=Mus musculus GN=Msn PE=1 SV=3 - [MOES_MOUSE]	11.61	0.848771	0.522827	0.547367	0.850467		13.17	0.647436	0.527842	0.602895	0.561843		12.13	0.543443	0.596773	0.563589	0.516158
P26369	Splicing factor U2AF 65 kDa subunit OS=Mus musculus GN=U2af2 PE=1 SV=3 - [U2AF2_MOUSE]	7.58	0.785665	0.853981	0.951398	0.835102		12	1.23767	1.19279	1.33391	1.00806		3.79	1.00817	0.78864	0.916862	0.889612
P26516	26S proteasome non-ATPase regulatory subunit 7 OS=Mus musculus GN=Psmd7 PE=1 SV=2 - [PSD7_MOUSE]	5.92	1.34634	1.15189	1.26204	1.14794		9.35	0.997115	0.933475	1.07628	1.0543		9.66	1.02683	1.19823	0.925504	1.00189
P27048	Small nuclear ribonucleoprotein-associated protein B OS=Mus musculus GN=Snrpb PE=1 SV=1 - [RSMB_MOUSE]	10.39	1.0852	1.10743	0.932896	0.97427		10.39	1.13726	1.0796	1.03711	1.19572		10.39	1.15626	1.12447	1.03923	0.952487
P27659	60S ribosomal protein L3 OS=Mus musculus GN=Rpl3 PE=2 SV=3 - [RL3_MOUSE]	7.69	1.04128	0.995428	1.35783	1.24442		5.21	1.10711	0.809441	1.16731	1.39724		5.96	1.01324	0.812267	1.19678	1.19056
P27773	Protein disulfide-isomerase A3 OS=Mus musculus GN=Pdia3 PE=1 SV=2 - [PDIA3_MOUSE]	22.18	0.875288	1.03299	0.926114	0.965287		22.77	0.746343	0.817121	0.86378	0.920971		26.93	0.902036	0.858535	0.791859	0.922515
P28063	Proteasome subunit beta type-8 OS=Mus musculus GN=Psmb8 PE=1 SV=2 - [PSB8_MOUSE]	11.23	0.76136	0.791052	0.612682	0.754396		2.9	1.03845	0.781058	1.24498	0.986964		14.49	0.851657	0.885434	0.885547	1.04356
P28474	Alcohol dehydrogenase class-3 OS=Mus musculus GN=Adh5 PE=1 SV=3 - [ADHX_MOUSE]	7.49	0.975657	0.687852	0.827427	0.698075		7.49	0.404943	0.643772	0.559442	0.370165		7.49	1.00679	1.06566	0.915235	0.827562
P28656	Nucleosome assembly protein 1-like 1 OS=Mus musculus GN=Nap1l1 PE=1 SV=2 - [NP1L1_MOUSE]	11.76	0.718945	1.1118	1.01852	1.18916		9.72	0.850581	0.551683	0.968191	0.801295		7.42	1.12519	0.988733	1.00888	1.0184
P28658	Ataxin-10 OS=Mus musculus GN=Atxn10 PE=1 SV=2 - [ATX10_MOUSE]	1.26	0.958956	0.994996	1.09786	1.34318		1.47	2.50373	1.12739	1.59951	1.91431		1.47	1.62147	0.650385	1.63146	2.54925
P28843	Dipeptidyl peptidase 4 OS=Mus musculus GN=Dpp4 PE=1 SV=3 - [DPP4_MOUSE]	0.92	0.376865	0.719193	0.779597	1.19577		0.92	2.10585	1.1821	0.739371	0.557692		0.92	1.47267	1.16629	1.24403	1.02422
P29341	Polyadenylate-binding protein 1 OS=Mus musculus GN=Pabpc1 PE=1 SV=2 - [PABP1_MOUSE]	16.04	1.18138	1.26445	1.21478	1.21954		8.02	1.2891	1.47864	1.15344	0.983167		15.88	1.19593	1.06963	1.05872	1.10169
P29758	Ornithine aminotransferase, mitochondrial OS=Mus musculus GN=Oat PE=1 SV=1 - [OAT_MOUSE]	4.56	0.971493	1.00916	0.990003	1.16602		10.02	1.28051	1.7295	1.15811	0.976628		7.97	1.07294	1.45255	1.29787	0.963792
P30416	Peptidyl-prolyl cis-trans isomerase FKBP4 OS=Mus musculus GN=Fkbp4 PE=1 SV=5 - [FKBP4_MOUSE]	5.9	0.891846	1.73111	1.21526	0.947432		6.33	0.998645	1.6734	1.07764	1.01331		5.02	1.15946	0.943436	1.36974	1.0266
P30681	High mobility group protein B2 OS=Mus musculus GN=Hmgb2 PE=1 SV=3 - [HMGB2_MOUSE]	27.62	0.509182	0.540956	0.4046	0.49533		29.05	0.778103	0.544439	0.554838	0.446548		27.62	0.581611	0.521434	0.672973	0.370322
P31786	Acyl-CoA-binding protein OS=Mus musculus GN=Dbi PE=1 SV=2 - [ACBP_MOUSE]	27.59	0.938617	1.02191	0.601764	1.2818		27.59	0.923616	0.937097	0.830408	1.13416		29.89	0.590862	0.631204	0.771482	0.74641
P31938	Dual specificity mitogen-activated protein kinase kinase 1 OS=Mus musculus GN=Map2k1 PE=1 SV=2 - [MP2K1_MOUSE]	2.29	0.918529	0.689093	0.78309	0.897177		2.29	0.835893	0.89254	0.929891	0.97734		2.29	0.96107	1.05279	0.972589	0.8124
P32020	Non-specific lipid-transfer protein OS=Mus musculus GN=Scp2 PE=1 SV=3 - [NLTP_MOUSE]	1.65	1.39667	0.804829	1.26753	1.35464		1.65	1.1596	0.794708	1.1472	1.4397		1.65	1.96478	1.59696	1.44413	1.18128
P32067	Lupus La protein homolog OS=Mus musculus GN=Ssb PE=2 SV=1 - [LA_MOUSE]	16.87	0.982857	1.02695	0.855705	1.09132		13.98	1.26972	0.948288	1.20683	0.751269		14.46	1.05241	1.13259	1.10027	1.16322
P34022	Ran-specific GTPase-activating protein OS=Mus musculus GN=Ranbp1 PE=1 SV=2 - [RANG_MOUSE]	3.45	0.789366	1.33318	1.00162	1.43156		8.87	1.33634	1.44601	1.38659	1.43898		5.42	0.994308	1.00454	1.10764	0.926442
P34884	Macrophage migration inhibitory factor OS=Mus musculus GN=Mif PE=1 SV=2 - [MIF_MOUSE]	7.83	1.59189	1.23	0.978759	1.69189		7.83	1.87954	1.24837	1.55279	2.03555		7.83	1.44553	1.29243	1.5161	1.54743
P35564	Calnexin OS=Mus musculus GN=Canx PE=1 SV=1 - [CALX_MOUSE]	2.71	1.30542	0.752314	0.668369	0.883879		2.71	0.880914	0.854518	0.706678	0.953839		3.89	0.380849	0.29675	0.207503	0.350113
P35700	Peroxiredoxin-1 OS=Mus musculus GN=Prdx1 PE=1 SV=1 - [PRDX1_MOUSE]	32.16	1.43335	1.04461	1.03167	1.42842		26.63	1.28584	0.977661	0.898668	1.35393		24.62	1.19881	0.945055	0.923545	1.1242
P35979	60S ribosomal protein L12 OS=Mus musculus GN=Rpl12 PE=1 SV=2 - [RL12_MOUSE]	24.24	1.0129	1.3292	1.14461	1.78745		24.24	1.23998	0.910196	1.46895	1.20973		24.24	0.861324	0.905426	1.2285	1.13751
P35980	60S ribosomal protein L18 OS=Mus musculus GN=Rpl18 PE=2 SV=3 - [RL18_MOUSE]	25	1.11932	1.08988	1.31579	1.4393		19.68	1.32498	0.648538	1.08501	1.07201		25	1.1644	1.30498	1.35728	1.75283
P38647	Stress-70 protein, mitochondrial OS=Mus musculus GN=Hspa9 PE=1 SV=2 - [GRP75_MOUSE]	9.72	1.92467	1.66195	2.09741	1.31325		11.05	1.30052	1.0778	1.0164	0.969314		10.75	1.24198	1.44509	1.16657	1.48647
P39749	Flap endonuclease 1 OS=Mus musculus GN=Fen1 PE=1 SV=1 - [FEN1_MOUSE]	2.12	0.93626	1.20867	1.14498	0.720195		2.12	1.11024	0.796033	0.823528	1.0532		2.12	0.638445	0.914777	0.790478	0.912527
P40124	Adenylyl cyclase-associated protein 1 OS=Mus musculus GN=Cap1 PE=1 SV=4 - [CAP1_MOUSE]	7.38	1.1196	0.598733	0.727816	0.987011		5.06	0.503069	0.595504	0.651518	0.734639		5.06	0.750228	0.647318	0.792964	0.714365
P40142	Transketolase OS=Mus musculus GN=Tkt PE=1 SV=1 - [TKT_MOUSE]	21.67	1.14606	1.02321	0.968011	1.111		13.96	1.15005	1.00092	1.08438	1.544		17.01	0.940135	1.08313	0.64372	1.61845
P41105	60S ribosomal protein L28 OS=Mus musculus GN=Rpl28 PE=1 SV=2 - [RL28_MOUSE]	15.33	1.39021	1.9875	1.41764	1.51129		15.33	1.26513	1.24598	1.00463	1.45381		10.95	1.23325	1.29791	1.31814	1.41754
P42209	Septin-1 OS=Mus musculus GN=Sept1 PE=2 SV=2 - [SEPT1_MOUSE]	9.02	0.565831	0.577928	0.4653	0.733475		12.02	0.648602	0.806659	0.923683	0.75511		12.02	0.443926	0.84264	0.491897	0.75163
P42932	T-complex protein 1 subunit theta OS=Mus musculus GN=Cct8 PE=1 SV=3 - [TCPQ_MOUSE]	19.16	0.924836	1.38704	1.1639	1.11799		19.89	0.968502	1.27194	1.38273	1.04968		19.89	1.16372	1.15675	1.15463	1.10204
P43346	Deoxycytidine kinase OS=Mus musculus GN=Dck PE=1 SV=1 - [DCK_MOUSE]	3.08	0.611181	0.440297	0.712854	0.880781		3.08	0.982409	0.763945	0.842208	0.756125		3.08	0.484736	0.435292	0.551754	0.856937
P45376	Aldose reductase OS=Mus musculus GN=Akr1b1 PE=1 SV=3 - [ALDR_MOUSE]	25.32	0.80426	0.788335	0.717549	0.782106		22.15	0.729942	0.801326	0.833533	0.74523		29.11	0.771754	0.772851	0.870508	0.755394
P45952	Medium-chain specific acyl-CoA dehydrogenase, mitochondrial OS=Mus musculus GN=Acadm PE=1 SV=1 - [ACADM_MOUSE]	8.08	1.00409	0.88433	1.82641	0.637939		5.7	0.710248	0.790103	0.569555	0.600493		5.7	0.514737	0.582565	0.494808	0.809144
P46061	Ran GTPase-activating protein 1 OS=Mus musculus GN=Rangap1 PE=1 SV=2 - [RAGP1_MOUSE]	4.58	1.34842	1.72544	1.3246	1.99399		1.19	0.695296	0.760454	0.839518	0.876576		1.19	0.791976	0.81519	0.774077	0.90467
P46460	Vesicle-fusing ATPase OS=Mus musculus GN=Nsf PE=1 SV=2 - [NSF_MOUSE]	0.94	1.48418	0.651469	0.698805	1.00284		3.49	1.24021	0.811075	0.78948	1.25014		0.94	0.905286	1.01929	0.926358	0.930951
P46471	26S protease regulatory subunit 7 OS=Mus musculus GN=Psmc2 PE=1 SV=5 - [PRS7_MOUSE]	6.7	0.867391	0.845582	1.10171	0.981622		6.7	1.05294	0.815857	1.15027	1.11431		2.08	1.37393	1.40417	1.38327	1.37422
P47738	Aldehyde dehydrogenase, mitochondrial OS=Mus musculus GN=Aldh2 PE=1 SV=1 - [ALDH2_MOUSE]	7.71	0.974079	1.57443	1.31024	1.1072		9.44	0.865745	0.895006	0.740931	1.08556		6.55	0.825803	0.747509	0.700029	1.0663
P47754	F-actin-capping protein subunit alpha-2 OS=Mus musculus GN=Capza2 PE=1 SV=3 - [CAZA2_MOUSE]	13.99	1.20834	0.932701	1.22987	1.07703		17.83	1.28179	0.809035	0.563141	1.58837		11.19	0.635958	0.714825	0.741858	0.498591
P47757	F-actin-capping protein subunit beta OS=Mus musculus GN=Capzb PE=1 SV=3 - [CAPZB_MOUSE]	3.61	0.816795	0.634498	0.710455	0.856803		8.66	0.935158	0.540669	0.652415	0.745358		8.66	0.949668	0.645247	0.76497	0.913233
P47911	60S ribosomal protein L6 OS=Mus musculus GN=Rpl6 PE=1 SV=3 - [RL6_MOUSE]	17.23	1.5408	2.45088	1.30944	2.06548		10.14	2.06059	1.52862	1.21308	1.55907		16.89	2.28161	2.47293	1.55251	2.28067
P47915	60S ribosomal protein L29 OS=Mus musculus GN=Rpl29 PE=2 SV=2 - [RL29_MOUSE]	5.63	1.44431	2.19208	1.2998	1.53876		5.63	2.2114	0.524309	1.70313	1.34442		5.63	1.83675	2.69188	2.19589	2.20768
P47962	60S ribosomal protein L5 OS=Mus musculus GN=Rpl5 PE=1 SV=3 - [RL5_MOUSE]	11.78	1.11344	1.23764	1.12209	1.05318		11.78	1.02162	1.10402	1.23346	1.20817		14.14	1.03796	1.0209	0.991939	1.0403
P47963	60S ribosomal protein L13 OS=Mus musculus GN=Rpl13 PE=2 SV=3 - [RL13_MOUSE]	16.11	1.14031	1.89392	1.55209	1.28448		12.32	1.03673	0.64186	0.605427	1.73554		16.11	1.19819	1.3538	1.15269	1.36983
P48036	Annexin A5 OS=Mus musculus GN=Anxa5 PE=1 SV=1 - [ANXA5_MOUSE]	14.11	0.584996	0.421979	0.515103	0.522607		5.96	0.581789	0.41919	0.520415	0.657381		14.11	0.44896	0.521678	0.385333	0.39723
P48758	Carbonyl reductase [NADPH] 1 OS=Mus musculus GN=Cbr1 PE=1 SV=3 - [CBR1_MOUSE]	6.5	0.545513	0.478274	0.599673	0.659325		7.22	0.695552	0.924387	1.00801	0.912734		3.61	0.382127	0.632237	0.617873	0.553465
P49312	Heterogeneous nuclear ribonucleoprotein A1 OS=Mus musculus GN=Hnrnpa1 PE=1 SV=2 - [ROA1_MOUSE]	16.25	1.0869	1.2007	1.29939	1.18905		18.75	1.0538	1.33229	1.20887	1.20141		15.94	1.01624	0.912475	0.930761	0.958111
P49717	DNA replication licensing factor MCM4 OS=Mus musculus GN=Mcm4 PE=2 SV=1 - [MCM4_MOUSE]	4.41	1.0937	1.29003	0.936697	1.17832		8.93	1.293	1.09618	1.12308	1.16417		6.03	1.36904	1.17163	1.09531	1.12648
P49718	DNA replication licensing factor MCM5 OS=Mus musculus GN=Mcm5 PE=2 SV=1 - [MCM5_MOUSE]	8.19	0.935463	0.937132	0.924702	0.903574		11.6	1.3092	0.81282	0.991605	1.14193		12.69	0.85777	1.00445	1.14141	1.30329
P50247	Adenosylhomocysteinase OS=Mus musculus GN=Ahcy PE=1 SV=3 - [SAHH_MOUSE]	10.42	1.05032	0.760697	0.85066	0.90227		8.8	1.02339	1.138	1.12876	1.06878		11.57	0.812576	0.906086	0.963635	0.930663
P50431	Serine hydroxymethyltransferase, cytosolic OS=Mus musculus GN=Shmt1 PE=1 SV=3 - [GLYC_MOUSE]	6.07	1.9567	1.08228	1.1336	1.20365		3.77	0.882939	1.14712	1.19412	0.954954		3.77	1.20466	0.97935	1.08994	1.50171
P50516	V-type proton ATPase catalytic subunit A OS=Mus musculus GN=Atp6v1a PE=1 SV=2 - [VATA_MOUSE]	3.08	1.26635	0.960654	0.796234	0.991812		1.13	1.21828	1.12621	1.23637	1.61172		1.13	1.0997	1.11801	1.2551	1.15916
P50580	Proliferation-associated protein 2G4 OS=Mus musculus GN=Pa2g4 PE=1 SV=3 - [PA2G4_MOUSE]	20.05	0.943951	1.26003	1.08884	1.12689		17.01	1.18665	1.61729	1.55594	0.986807		24.37	1.30586	1.38061	1.1384	1.20907
P51150	Ras-related protein Rab-7a OS=Mus musculus GN=Rab7a PE=1 SV=2 - [RAB7A_MOUSE]	4.83	0.915654	1.13619	0.802566	0.824577		4.83	0.85217	1.52459	1.13448	0.996638		4.83	1.7679	1.24633	1.9609	1.35735
P51410	60S ribosomal protein L9 OS=Mus musculus GN=Rpl9 PE=2 SV=2 - [RL9_MOUSE]	28.13	0.790243	1.15928	1.07327	1.01117		22.4	0.884225	1.00844	0.998147	0.879893		28.13	1.59733	1.09964	1.72684	1.79409
P51881	ADP/ATP translocase 2 OS=Mus musculus GN=Slc25a5 PE=1 SV=3 - [ADT2_MOUSE]	17.45	0.982682	1.15845	0.973297	1.13874		20.13	1.08553	0.975206	0.878263	0.707817		9.73	1.0774	0.932386	1.14172	0.776135
P51885	Lumican OS=Mus musculus GN=Lum PE=1 SV=2 - [LUM_MOUSE]	2.66	1.2219	0.493097	0.756551	0.456051		2.66	0.339391	1.01699	0.892073	0.675875		2.66	0.698601	0.768563	0.514186	0.371247
P52293	Importin subunit alpha-2 OS=Mus musculus GN=Kpna2 PE=1 SV=2 - [IMA2_MOUSE]	4.16	1.26966	1.10666	1.09383	0.911309		6.24	1.1385	1.14119	1.41669	1.54886		4.16	1.77894	1.54518	2.40617	1.33982
P52480	Pyruvate kinase isozymes M1/M2 OS=Mus musculus GN=Pkm2 PE=1 SV=4 - [KPYM_MOUSE]	49.15	1.65428	1.91502	1.40749	1.63322		40.68	1.6915	1.38143	2.05215	1.86825		43.88	1.85264	1.81119	1.79376	1.95017
P53026	60S ribosomal protein L10a OS=Mus musculus GN=Rpl10a PE=1 SV=3 - [RL10A_MOUSE]	9.68	1.37251	1.75979	0.99587	1.5194		9.68	1.08824	0.953996	1.18429	0.953634		5.99	2.16092	2.07084	1.74815	1.07785
P53810	Phosphatidylinositol transfer protein alpha isoform OS=Mus musculus GN=Pitpna PE=1 SV=2 - [PIPNA_MOUSE]	5.54	1.01377	0.976156	1.46647	0.947864		10.7	0.774183	1.12611	0.750382	0.657495		2.58	0.975341	0.618904	0.846231	0.944787
P54071	Isocitrate dehydrogenase [NADP], mitochondrial OS=Mus musculus GN=Idh2 PE=1 SV=3 - [IDHP_MOUSE]	17.92	0.596982	1.00531	1.40347	1.00739		16.37	0.830801	1.18813	0.917843	0.986404		21.46	0.721742	0.818284	0.931976	0.644576
P54227	Stathmin OS=Mus musculus GN=Stmn1 PE=1 SV=2 - [STMN1_MOUSE]	23.49	1.02494	1.15384	1.27132	1.40611		17.45	1.44415	1.12338	1.04254	1.45436		15.44	1.19284	1.28414	0.931341	1.90652
P54728	UV excision repair protein RAD23 homolog B OS=Mus musculus GN=Rad23b PE=1 SV=2 - [RD23B_MOUSE]	1.92	1.20858	1.12453	1.08616	1.50358		4.09	1.17851	1.44583	1.15281	1.22427		1.92	1.34763	0.935301	0.885684	1.01776
P54822	Adenylosuccinate lyase OS=Mus musculus GN=Adsl PE=2 SV=2 - [PUR8_MOUSE]	2.27	1.69063	1.09272	1.58209	1.67233		6.61	1.52687	1.6588	1.39862	1.2769		2.27	0.60053	1.16599	0.992308	1.80013
P54823	Probable ATP-dependent RNA helicase DDX6 OS=Mus musculus GN=Ddx6 PE=2 SV=1 - [DDX6_MOUSE]	7.66	1.25246	0.755996	0.788368	1.38471		12.01	1.14553	1.44216	1.0364	1.05567		12.01	1.25029	1.18086	1.23775	1.18082
P54923	[Protein ADP-ribosylarginine] hydrolase OS=Mus musculus GN=Adprh PE=2 SV=1 - [ADPRH_MOUSE]	1.93	0.788161	1.12961	0.735114	1.10588		1.93	1.01016	1.23663	1.21634	1.29472		1.93	0.850323	0.905753	0.844328	0.638357
P55264	Adenosine kinase OS=Mus musculus GN=Adk PE=1 SV=2 - [ADK_MOUSE]	5.26	1.59928	1.46465	1.29209	1.31962		2.22	1.0839	1.19707	1.1342	1.56419		8.31	1.31983	1.51669	1.23216	2.14858
P56480	ATP synthase subunit beta, mitochondrial OS=Mus musculus GN=Atp5b PE=1 SV=2 - [ATPB_MOUSE]	25.52	0.977363	0.848689	1.15232	0.917809		24.76	1.04352	1.07748	0.960627	0.961725		21.36	1.013	0.839372	0.814801	0.937881
P57759	Endoplasmic reticulum resident protein 29 OS=Mus musculus GN=Erp29 PE=1 SV=2 - [ERP29_MOUSE]	3.44	0.951292	1.23636	1.28733	1.17708		6.11	0.93376	1.31866	1.09034	0.879482		14.5	1.06616	0.955207	1.063	0.988322
P57776	Elongation factor 1-delta OS=Mus musculus GN=Eef1d PE=1 SV=3 - [EF1D_MOUSE]	12.1	0.840859	0.994137	0.975658	0.99765		14.23	1.33361	1.44094	1.45042	1.33729		9.96	1.6603	1.41823	2.18024	1.52942
P57780	Alpha-actinin-4 OS=Mus musculus GN=Actn4 PE=1 SV=1 - [ACTN4_MOUSE]	10.75	0.513185	0.674052	0.69728	0.618845		11.18	0.773241	0.701157	0.851576	0.653773		9.21	0.957705	1.05622	0.942775	1.01794
P57784	U2 small nuclear ribonucleoprotein A' OS=Mus musculus GN=Snrpa1 PE=1 SV=2 - [RU2A_MOUSE]	6.67	0.993162	1.12808	1.1927	1.11976		10.2	1.39155	1.38672	1.22378	1.39343		10.2	1.11708	1.15983	1.35236	1.11692
P58252	Elongation factor 2 OS=Mus musculus GN=Eef2 PE=1 SV=2 - [EF2_MOUSE]	12.12	0.823803	1.21843	0.98382	1.17713		13.52	1.1219	1.44738	1.30725	0.912		18.3	1.05373	1.12331	1.32192	0.855255
P58389	Serine/threonine-protein phosphatase 2A activator OS=Mus musculus GN=Ppp2r4 PE=1 SV=1 - [PTPA_MOUSE]	2.48	0.933216	0.814562	0.890717	1.01055		4.64	0.86783	1.01797	0.871733	0.930687		2.17	0.73574	0.891208	0.940015	0.748146
P59325	Eukaryotic translation initiation factor 5 OS=Mus musculus GN=Eif5 PE=1 SV=1 - [IF5_MOUSE]	1.63	1.04987	1.26723	1.0109	1.08456		2.56	1.81765	1.92031	1.85903	0.901042		1.63	1.43847	1.4937	1.34461	1.5303
P59999	Actin-related protein 2/3 complex subunit 4 OS=Mus musculus GN=Arpc4 PE=1 SV=3 - [ARPC4_MOUSE]	16.07	0.730414	0.576321	0.68596	0.849228		16.07	0.813805	0.738538	0.750387	0.715851		27.38	0.578447	0.660176	0.563162	0.533804
P60122	RuvB-like 1 OS=Mus musculus GN=Ruvbl1 PE=1 SV=1 - [RUVB1_MOUSE]	8.55	1.53166	1.12108	1.26439	0.96186		5.7	1.00826	1.33342	1.13731	0.769675		8.99	0.823741	0.83419	0.915668	1.10147
P60229	Eukaryotic translation initiation factor 3 subunit E OS=Mus musculus GN=Eif3e PE=1 SV=1 - [EIF3E_MOUSE]	7.42	1.28787	1.51301	1.42134	1.17976		7.42	1.27818	1.11271	1.08094	1.29508		9.44	1.06966	1.24086	1.44172	1.31863
P60335	Poly(rC)-binding protein 1 OS=Mus musculus GN=Pcbp1 PE=1 SV=1 - [PCBP1_MOUSE]	21.91	0.864903	0.919251	0.829219	0.733918		31.18	0.670732	0.687555	0.668689	0.749777		20.22	0.826254	0.81403	0.877434	0.892682
P60710	Actin, cytoplasmic 1 OS=Mus musculus GN=Actb PE=1 SV=1 - [ACTB_MOUSE]	49.07	0.754086	0.63993	0.653785	0.74923		46.93	0.374459	0.328402	0.625165	0.349902		44.8	0.766818	0.513005	0.33953	0.587998
P60766	Cell division control protein 42 homolog OS=Mus musculus GN=Cdc42 PE=1 SV=2 - [CDC42_MOUSE]	6.81	1.67333	0.723759	0.774643	1.31091		12.57	1.0821	0.590908	0.731482	1.33819		12.57	0.919382	0.754082	0.392695	0.557762
P60843	Eukaryotic initiation factor 4A-I OS=Mus musculus GN=Eif4a1 PE=2 SV=1 - [IF4A1_MOUSE]	26.85	1.18863	1.32917	1.26722	1.23159		21.67	1.80463	1.48641	1.27212	1.22838		18.72	1.19173	1.16044	1.34925	1.62172
P61089	Ubiquitin-conjugating enzyme E2 N OS=Mus musculus GN=Ube2n PE=1 SV=1 - [UBE2N_MOUSE]	34.87	0.709522	0.830291	0.803202	0.888835		24.34	1.03715	0.957497	0.867198	0.883106		29.61	0.948709	1.05493	1.01714	0.99867
P61255	60S ribosomal protein L26 OS=Mus musculus GN=Rpl26 PE=2 SV=1 - [RL26_MOUSE]	6.21	1.9328	1.94283	1.91113	1.95393		6.21	1.31954	1.44552	1.39337	1.31869		17.93	1.36747	1.30857	1.12347	1.27112
P61327	Protein mago nashi homolog OS=Mus musculus GN=Magoh PE=2 SV=1 - [MGN_MOUSE]	7.53	1.44001	0.823818	0.823676	0.781305		7.53	1.76393	1.31095	1.82274	0.963692		7.53	1.02763	0.832433	1.0105	1.0025
P61358	60S ribosomal protein L27 OS=Mus musculus GN=Rpl27 PE=2 SV=2 - [RL27_MOUSE]	12.5	1.17877	1.40948	1.26232	1.20734		12.5	1.00001	0.600011	0.962204	1.18332		12.5	0.839215	1.0115	1.05635	0.948355
P61514	60S ribosomal protein L37a OS=Mus musculus GN=Rpl37a PE=2 SV=2 - [RL37A_MOUSE]	7.61	1.35602	1.5712	1.77355	1.28309		7.61	0.862286	0.917934	1.01007	1.32555		7.61	1.33697	1.15759	1.23402	1.2232
P61957	Small ubiquitin-related modifier 2 OS=Mus musculus GN=Sumo2 PE=2 SV=1 - [SUMO2_MOUSE]	12.63	0.691817	0.708707	0.599786	0.726364		12.63	0.967648	1.07546	0.645159	0.779948		12.63	0.936447	1.22281	1.15247	1.1978
P61971	Nuclear transport factor 2 OS=Mus musculus GN=Nutf2 PE=2 SV=1 - [NTF2_MOUSE]	6.3	0.970281	1.44492	1.13228	1.28052		6.3	1.18391	1.19027	0.950773	1.07705		6.3	0.95818	0.90948	1.12243	0.985103
P61979	Heterogeneous nuclear ribonucleoprotein K OS=Mus musculus GN=Hnrnpk PE=1 SV=1 - [HNRPK_MOUSE]	14.04	1.03612	0.806418	0.899864	0.820457		18.14	0.948262	0.922525	0.828184	0.75658		18.14	0.871791	0.754943	0.796078	0.943502
P62082	40S ribosomal protein S7 OS=Mus musculus GN=Rps7 PE=2 SV=1 - [RS7_MOUSE]	17.01	0.962648	1.57161	0.983273	1.36946		18.56	0.844412	0.802455	1.34612	1.11021		10.31	0.871275	0.998397	0.840403	0.651332
P62137	Serine/threonine-protein phosphatase PP1-alpha catalytic subunit OS=Mus musculus GN=Ppp1ca PE=1 SV=1 - [PP1A_MOUSE]	15.15	0.88073	0.914821	0.938638	0.874473		20.3	0.849372	0.87921	0.777675	0.801983		16.97	1.08396	0.920706	1.06979	0.847166
P62192	26S protease regulatory subunit 4 OS=Mus musculus GN=Psmc1 PE=1 SV=1 - [PRS4_MOUSE]	5.68	0.755071	0.714336	0.92073	0.928503		2.95	2.29514	6.53181	2.28738	1.68136		2.95	1.18396	0.809295	0.859146	1.27585
P62196	26S protease regulatory subunit 8 OS=Mus musculus GN=Psmc5 PE=1 SV=1 - [PRS8_MOUSE]	3.2	1.20773	0.965109	1.14856	1.03663		3.2	0.794189	0.93031	0.922424	0.887926		5.91	1.0328	1.04134	1.46763	1.28593
P62204	Calmodulin OS=Mus musculus GN=Calm1 PE=1 SV=2 - [CALM_MOUSE]	10.07	0.829757	0.900402	0.757137	0.775859		10.07	0.74585	0.657476	0.688931	0.754086		5.37	0.508073	0.655109	0.598226	0.54536
P62242	40S ribosomal protein S8 OS=Mus musculus GN=Rps8 PE=1 SV=2 - [RS8_MOUSE]	20.19	0.902752	1.23709	1.1753	1.40776		13.94	1.36755	0.748036	0.996679	1.40004		37.5	1.07313	1.51021	1.08013	1.38936
P62245	40S ribosomal protein S15a OS=Mus musculus GN=Rps15a PE=2 SV=2 - [RS15A_MOUSE]	30.77	1.00592	1.13711	0.974321	0.992381		13.08	0.860035	0.779507	0.850803	0.752356		20	1.0694	1.16759	1.23315	1.18822
P62259	14-3-3 protein epsilon OS=Mus musculus GN=Ywhae PE=1 SV=1 - [1433E_MOUSE]	19.61	0.880194	0.889475	0.890008	0.74727		19.61	0.84227	0.953598	0.99086	0.849061		24.31	0.801141	0.89894	1.01641	0.916612
P62264	40S ribosomal protein S14 OS=Mus musculus GN=Rps14 PE=2 SV=3 - [RS14_MOUSE]	7.28	1.26473	1.46214	1.12748	1.4406		7.28	1.07882	0.753339	1.33513	1.19263		7.28	1.53306	1.35678	1.55663	1.23023
P62267	40S ribosomal protein S23 OS=Mus musculus GN=Rps23 PE=2 SV=3 - [RS23_MOUSE]	23.08	1.04373	1.1645	1.20237	0.891216		28.67	1.25859	1.47425	0.913815	1.48802		28.67	1.19106	1.15525	1.23642	1.22618
P62270	40S ribosomal protein S18 OS=Mus musculus GN=Rps18 PE=1 SV=3 - [RS18_MOUSE]	22.37	1.10024	1.31024	1.07057	1.3256		28.29	1.35444	1.30075	1.14219	1.36975		28.29	1.26034	1.42473	1.40295	1.15478
P62281	40S ribosomal protein S11 OS=Mus musculus GN=Rps11 PE=2 SV=3 - [RS11_MOUSE]	21.52	1.00769	1.45436	1.44005	1.12796		10.13	1.06766	1.17994	1.00175	1.04388		15.19	1.14845	0.951791	1.20624	1.24185
P62301	40S ribosomal protein S13 OS=Mus musculus GN=Rps13 PE=1 SV=2 - [RS13_MOUSE]	21.19	1.31702	1.45276	1.58247	1.34123		27.81	1.2971	1.30181	1.18801	1.19166		32.45	1.18767	1.29944	1.53371	1.31957
P62305	Small nuclear ribonucleoprotein E OS=Mus musculus GN=Snrpe PE=2 SV=1 - [RUXE_MOUSE]	11.96	1.27812	1.03852	0.939331	0.909529		11.96	1.22108	0.545176	1.09225	1.13253		25	1.2873	1.2141	1.19064	0.884504
P62313	U6 snRNA-associated Sm-like protein LSm6 OS=Mus musculus GN=Lsm6 PE=2 SV=1 - [LSM6_MOUSE]	12.5	0.848318	0.636651	0.535654	0.741888		12.5	0.986541	0.48402	0.899936	0.903037		12.5	0.80946	0.716937	0.869766	0.573515
P62317	Small nuclear ribonucleoprotein Sm D2 OS=Mus musculus GN=Snrpd2 PE=2 SV=1 - [SMD2_MOUSE]	22.03	0.965467	1.06382	0.823094	1.03846		7.63	0.945369	0.41792	1.01724	0.783905		13.56	0.828249	0.793302	0.862433	0.983802
P62320	Small nuclear ribonucleoprotein Sm D3 OS=Mus musculus GN=Snrpd3 PE=1 SV=1 - [SMD3_MOUSE]	15.08	1.07065	0.975298	0.988201	1.0213		15.08	1.06222	1.04011	1.0825	0.814343		15.08	1.23901	1.07232	0.841618	0.702619
P62702	40S ribosomal protein S4, X isoform OS=Mus musculus GN=Rps4x PE=2 SV=2 - [RS4X_MOUSE]	19.77	1.11989	1.56097	1.2328	1.2187		13.69	1.40388	1.32984	1.20228	1.59812		18.25	1.3155	1.40724	1.32776	1.42008
P62715	Serine/threonine-protein phosphatase 2A catalytic subunit beta isoform OS=Mus musculus GN=Ppp2cb PE=1 SV=1 - [PP2AB_MOUSE]	8.09	0.880363	0.779683	1.3867	1		8.09	0.94191	0.971932	0.815941	0.588138		3.56	0.979001	1.12905	0.808742	0.732911
P62717	60S ribosomal protein L18a OS=Mus musculus GN=Rpl18a PE=1 SV=1 - [RL18A_MOUSE]	9.66	1.24715	1.58228	1.40641	1.57505		14.2	1.10276	1.1327	1.05964	1.14437		10.23	1.32801	1.56006	1.66893	1.45244
P62748	Hippocalcin-like protein 1 OS=Mus musculus GN=Hpcal1 PE=2 SV=2 - [HPCL1_MOUSE]	7.77	0.282056	0.526478	0.490896	0.506196		9.33	0.78142	0.749663	0.61345	1.07967		4.15	0.634361	0.541457	0.659944	0.490079
P62751	60S ribosomal protein L23a OS=Mus musculus GN=Rpl23a PE=1 SV=1 - [RL23A_MOUSE]	17.95	1.36854	1.43658	1.46834	1.20615		12.18	1.34248	1.3121	1.30673	1.22583		12.18	1.3845	1.46165	1.60264	1.62814
P62754	40S ribosomal protein S6 OS=Mus musculus GN=Rps6 PE=1 SV=1 - [RS6_MOUSE]	17.27	1.39673	2.22372	1.47398	1.60725		8.03	1.30977	0.951736	1.15873	1.13754		8.03	1.42586	1.38083	1.25828	1.6058
P62806	Histone H4 OS=Mus musculus GN=Hist1h4a PE=1 SV=2 - [H4_MOUSE]	41.75	0.237288	0.185593	0.198063	0.221431		52.43	0.257362	0.219059	0.355308	0.328762		31.07	0.206151	0.342063	0.207472	0.319886
P62827	GTP-binding nuclear protein Ran OS=Mus musculus GN=Ran PE=1 SV=3 - [RAN_MOUSE]	32.41	1.03254	0.85744	1.08986	1.04194		32.41	1.08667	1.34255	1.30665	0.766661		27.31	0.918936	1.31268	1.11306	0.940346
P62830	60S ribosomal protein L23 OS=Mus musculus GN=Rpl23 PE=1 SV=1 - [RL23_MOUSE]	25.71	1.41585	1.67774	1.34802	1.22805		25.71	1.30419	0.888114	1.34598	1.35417		25.71	1.31186	1.11194	1.13766	1.21035
P62835	Ras-related protein Rap-1A OS=Mus musculus GN=Rap1a PE=2 SV=1 - [RAP1A_MOUSE]	5.98	0.608764	0.566861	0.61033	0.588312		5.98	0.524299	0.473171	0.521597	0.561999		5.98	0.869236	0.700611	0.752003	0.589095
P62849	40S ribosomal protein S24 OS=Mus musculus GN=Rps24 PE=1 SV=1 - [RS24_MOUSE]	28.57	0.825177	1.43024	1.14621	1.11692		9.02	1.20375	0.390777	0.942024	1.14056		9.02	1.37521	1.45721	1.40428	1.30726
P62852	40S ribosomal protein S25 OS=Mus musculus GN=Rps25 PE=2 SV=1 - [RS25_MOUSE]	20.8	1.16573	1.39346	1.41283	1.15207		20.8	1.22769	0.699602	1.18917	1.21853		20.8	1.26473	1.16031	1.42191	1.13012
P62855	40S ribosomal protein S26 OS=Mus musculus GN=Rps26 PE=2 SV=3 - [RS26_MOUSE]	20.87	1.2317	1.71785	1.37605	1.49695		20.87	1.47998	0.822656	1.4285	1.26095		7.83	1.39692	1.56051	1.67189	1.40926
P62858	40S ribosomal protein S28 OS=Mus musculus GN=Rps28 PE=2 SV=1 - [RS28_MOUSE]	17.39	1.37392	1.50344	1.29567	1.27203		33.33	1.31019	1.3253	1.15484	0.958918		17.39	1.22781	1.13422	1.12071	1.17922
P62862	40S ribosomal protein S30 OS=Mus musculus GN=Fau PE=3 SV=1 - [RS30_MOUSE]	18.64	1.08498	1.84387	0.74132	1.68805		18.64	2.68562	0.764443	2.13876	1.52773		18.64	2.02247	2.14273	2.34142	1.71192
P62869	Transcription elongation factor B polypeptide 2 OS=Mus musculus GN=Tceb2 PE=1 SV=1 - [ELOB_MOUSE]	27.97	1.17789	1.31063	1.19264	1.17892		6.78	0.995416	1.24318	1.25053	0.875233		6.78	1.14516	0.96471	1.14456	0.739066
P62889	60S ribosomal protein L30 OS=Mus musculus GN=Rpl30 PE=2 SV=2 - [RL30_MOUSE]	31.3	0.979648	1.25196	1.1944	1.10996		24.35	1.08644	0.96682	1.18739	1.43596		31.3	1.08718	1.00361	1.04483	1.09784
P62897	Cytochrome c, somatic OS=Mus musculus GN=Cycs PE=1 SV=2 - [CYC_MOUSE]	24.76	1.33029	1.0478	1.77897	0.787815		18.1	0.785373	0.973929	0.814531	0.737375		24.76	1.0673	1.08647	0.808359	0.782872
P62900	60S ribosomal protein L31 OS=Mus musculus GN=Rpl31 PE=2 SV=1 - [RL31_MOUSE]	13.6	1.53566	2.74702	2.095	1.94184		7.2	1.53124	0.795109	1.63584	1.36068		13.6	1.4801	1.62543	1.95121	1.42401
P62908	40S ribosomal protein S3 OS=Mus musculus GN=Rps3 PE=1 SV=1 - [RS3_MOUSE]	34.57	0.998021	1.19067	1.21125	1.15446		28.4	1.30091	1.22076	1.1995	1.17852		26.34	1.06359	1.15667	1.22914	0.935026
P62918	60S ribosomal protein L8 OS=Mus musculus GN=Rpl8 PE=2 SV=2 - [RL8_MOUSE]	4.28	1.0771	2.01346	1.60214	1.42442		7	1.37836	0.758368	0.846886	1.18647		12.84	1.015	1.05659	1.16061	1.08541
P62962	Profilin-1 OS=Mus musculus GN=Pfn1 PE=1 SV=2 - [PROF1_MOUSE]	72.14	0.691293	0.545278	0.636011	0.589837		72.14	0.738085	0.503758	0.661261	0.895701		72.14	0.569704	0.557517	0.526907	0.653237
P62984	Ubiquitin-60S ribosomal protein L40 OS=Mus musculus GN=Uba52 PE=1 SV=2 - [RL40_MOUSE]	34.38	0.918303	0.806375	0.701648	0.922691		34.38	0.946329	0.765488	0.681209	0.895785		27.34	0.626538	0.676935	0.621388	0.908724
P62996	Transformer-2 protein homolog beta OS=Mus musculus GN=Tra2b PE=1 SV=1 - [TRA2B_MOUSE]	10.42	0.914421	1.17287	1.29101	1.11208		19.44	0.776392	0.989567	0.881598	0.929917		19.44	1.57227	1.58865	1.22542	1.74199
P63005	Platelet-activating factor acetylhydrolase IB subunit alpha OS=Mus musculus GN=Pafah1b1 PE=1 SV=2 - [LIS1_MOUSE]	1.71	0.683872	0.825289	0.778641	0.806014		3.9	0.834996	1.2831	1.17621	1.08087		2.68	0.845688	0.753382	0.303092	0.820612
P63017	Heat shock cognate 71 kDa protein OS=Mus musculus GN=Hspa8 PE=1 SV=1 - [HSP7C_MOUSE]	39.47	0.744283	1.52369	1.1321	1.06488		36.53	1.16257	1.22657	1.2697	1.11411		27.71	1.15457	0.945556	1.26607	1.07038
P63028	Translationally-controlled tumor protein OS=Mus musculus GN=Tpt1 PE=1 SV=1 - [TCTP_MOUSE]	24.42	1.58318	1.24396	1.4031	1.52893		24.42	1.39452	1.62084	1.29025	1.35298		24.42	1.19896	0.789106	1.22316	1.70333
P63037	DnaJ homolog subfamily A member 1 OS=Mus musculus GN=Dnaja1 PE=1 SV=1 - [DNJA1_MOUSE]	10.08	0.776287	1.52021	1.72032	1.47512		10.08	1.2124	1.50255	1.1998	1.34262		6.8	1.65012	1.26865	1.65431	1.60678
P63038	60 kDa heat shock protein, mitochondrial OS=Mus musculus GN=Hspd1 PE=1 SV=1 - [CH60_MOUSE]	26.53	1.35296	1.46898	1.33144	1.64435		21.99	1.50641	1.47088	1.12288	1.45247		24.96	1.32721	0.956977	1.50664	1.56667
P63073	Eukaryotic translation initiation factor 4E OS=Mus musculus GN=Eif4e PE=1 SV=1 - [IF4E_MOUSE]	9.68	0.825584	1.01798	0.815736	0.667653		9.68	1.42104	1.15072	1.40718	0.72872		3.23	0.597908	0.520787	0.522557	0.404528
P63085	Mitogen-activated protein kinase 1 OS=Mus musculus GN=Mapk1 PE=1 SV=3 - [MK01_MOUSE]	5.31	0.961342	1.33156	1.36524	1.07928		6.15	0.994501	1.23585	1.20076	1.20172		2.51	1.16804	0.998745	1.27356	0.916908
P63087	Serine/threonine-protein phosphatase PP1-gamma catalytic subunit OS=Mus musculus GN=Ppp1cc PE=1 SV=1 - [PP1G_MOUSE]	14.24	1.7937	1.03038	1.09991	2.04932		16.72	0.729362	0.912046	1.02183	1.19831		16.72	0.84005	0.681806	0.551724	0.780407
P63101	14-3-3 protein zeta/delta OS=Mus musculus GN=Ywhaz PE=1 SV=1 - [1433Z_MOUSE]	31.43	0.939812	0.501244	0.85429	0.95069		27.76	0.923864	0.990311	0.924761	1.05378		33.06	0.619932	0.522099	0.531632	0.746493
P63158	High mobility group protein B1 OS=Mus musculus GN=Hmgb1 PE=1 SV=2 - [HMGB1_MOUSE]	22.79	0.800049	0.696848	0.931756	0.968233		21.4	0.706798	0.909555	0.703491	0.789218		23.72	0.800528	1.01631	1.01804	0.802141
P63242	Eukaryotic translation initiation factor 5A-1 OS=Mus musculus GN=Eif5a PE=1 SV=2 - [IF5A1_MOUSE]	40.91	1.37119	1.3206	1.25673	1.16154		40.91	1.06198	1.30983	1.15674	1.2422		35.71	1.0841	1.34683	1.05849	1.32541
P63276	40S ribosomal protein S17 OS=Mus musculus GN=Rps17 PE=1 SV=2 - [RS17_MOUSE]	16.3	1.41611	1.62741	1.28055	1.40616		16.3	1.30255	1.72291	1.40527	1.37293		22.22	1.31909	1.31934	1.38386	1.32929
P63280	SUMO-conjugating enzyme UBC9 OS=Mus musculus GN=Ube2i PE=1 SV=1 - [UBC9_MOUSE]	13.92	1.34763	0.840867	0.765447	1.14303		19.62	0.898915	0.860571	0.886771	0.778445		19.62	0.74183	0.879534	0.752992	0.710759
P63323	40S ribosomal protein S12 OS=Mus musculus GN=Rps12 PE=1 SV=2 - [RS12_MOUSE]	21.21	0.911632	1.29616	1.14532	1.22564		28.79	1.24285	1.15792	1.06254	0.995825		21.21	1.06298	0.927428	1.12544	0.950226
P63325	40S ribosomal protein S10 OS=Mus musculus GN=Rps10 PE=1 SV=1 - [RS10_MOUSE]	14.55	0.923656	1.29709	1.30271	1.30307		30.3	1.23557	1.2162	1.37329	1.07925		40	1.37762	1.21761	1.38685	1.08545
P67778	Prohibitin OS=Mus musculus GN=Phb PE=1 SV=1 - [PHB_MOUSE]	8.46	1.39145	1.53147	1.2372	0.645537		19.85	1.19216	2.06718	1.27146	1.31664		14.71	1.58015	1.13635	1.061	1.27623
P67871	Casein kinase II subunit beta OS=Mus musculus GN=Csnk2b PE=1 SV=1 - [CSK2B_MOUSE]	4.19	0.530114	0.634264	0.567632	0.56719		10.7	0.705272	1.10742	0.876818	1.3535		4.19	1.02065	0.55511	0.616341	0.973249
P67984	60S ribosomal protein L22 OS=Mus musculus GN=Rpl22 PE=2 SV=2 - [RL22_MOUSE]	18.75	1.47623	1.38505	1.58661	1.47371		10.16	1.38404	1.2364	1.44863	1.64852		8.59	1.48128	1.06879	1.12054	1.21436
P68033	Actin, alpha cardiac muscle 1 OS=Mus musculus GN=Actc1 PE=1 SV=1 - [ACTC_MOUSE]	30.5	0.756699	0.507093	0.491827	0.578053		28.38	0.46782	0.350006	0.732704	0.544035		28.91	0.262042	0.499427	0.436861	0.335807
P68040	Guanine nucleotide-binding protein subunit beta-2-like 1 OS=Mus musculus GN=Gnb2l1 PE=1 SV=3 - [GBLP_MOUSE]	32.49	1.06966	1.26418	1.33993	1.16044		29.02	1.32021	1.17344	1.1885	1.07921		48.26	1.31946	1.15947	1.43975	1.20854
P68373	Tubulin alpha-1C chain OS=Mus musculus GN=Tuba1c PE=1 SV=1 - [TBA1C_MOUSE]	42.09	0.983845	0.716145	0.713937	0.927998		42.98	0.549139	0.948152	0.660833	0.707696		37.42	0.724732	0.727081	0.747657	0.925713
P70168	Importin subunit beta-1 OS=Mus musculus GN=Kpnb1 PE=1 SV=2 - [IMB1_MOUSE]	6.96	1.30753	1.02771	1.11204	0.983151		6.05	0.871225	0.916097	0.892041	0.994625		4.34	0.916344	1.02068	1.08258	1.24575
P70288	Histone deacetylase 2 OS=Mus musculus GN=Hdac2 PE=1 SV=1 - [HDAC2_MOUSE]	4.51	0.603748	1.20416	0.779003	0.781529		1.84	0.638248	1.46373	1.06525	0.490346		4.51	0.801361	0.889555	0.81031	0.607736
P70296	Phosphatidylethanolamine-binding protein 1 OS=Mus musculus GN=Pebp1 PE=1 SV=3 - [PEBP1_MOUSE]	18.72	0.772745	0.77902	1.01873	1.00243		18.72	1.0322	1.33608	1.04804	0.79165		18.72	0.903107	0.602001	0.795466	1.11066
P70315	Wiskott-Aldrich syndrome protein homolog OS=Mus musculus GN=Was PE=1 SV=1 - [WASP_MOUSE]	1.35	0.804038	0.79226	0.698111	1.12892		1.35	1.11611	0.562991	1.27622	1.17714		1.35	0.878315	1.50824	1.25863	1
P70372	ELAV-like protein 1 OS=Mus musculus GN=Elavl1 PE=1 SV=2 - [ELAV1_MOUSE]	22.09	0.985279	1.17688	0.947661	0.980409		18.4	1.00805	0.990726	1.08381	0.792244		15.03	0.941539	0.960804	1.16161	0.863037
P70404	Isocitrate dehydrogenase [NAD] subunit gamma 1, mitochondrial OS=Mus musculus GN=Idh3g PE=1 SV=1 - [IDHG1_MOUSE]	5.34	1.12581	0.917893	1.07859	0.956737		2.04	0.84984	0.904629	0.913054	0.981901		3.82	1.04876	1.09325	1.24549	1.14014
P70441	Na(+)/H(+) exchange regulatory cofactor NHE-RF1 OS=Mus musculus GN=Slc9a3r1 PE=1 SV=3 - [NHRF1_MOUSE]	3.94	0.592392	0.880652	0.732037	0.671217		4.23	0.844652	0.76647	0.914845	1.06907		2.25	0.768588	0.907259	0.705059	1.05163
P80313	T-complex protein 1 subunit eta OS=Mus musculus GN=Cct7 PE=1 SV=1 - [TCPH_MOUSE]	11.4	1.08356	1.25207	1.03051	0.975924		9.74	0.832471	1.08279	1.06579	0.917402		9.19	1.12014	1.12914	1.18566	1.14424
P80314	T-complex protein 1 subunit beta OS=Mus musculus GN=Cct2 PE=1 SV=4 - [TCPB_MOUSE]	16.64	1.00777	1.37041	1.05154	1.1201		11.78	0.933014	1.3278	0.987251	0.961177		17.2	1.3087	1.21418	1.32799	1.35698
P80315	T-complex protein 1 subunit delta OS=Mus musculus GN=Cct4 PE=1 SV=3 - [TCPD_MOUSE]	11.32	1.06108	1.28942	1.00611	1.00917		12.43	1.02285	1.33162	1.31335	1.11713		16.51	1.00652	0.864556	1.09857	0.778758
P80316	T-complex protein 1 subunit epsilon OS=Mus musculus GN=Cct5 PE=1 SV=1 - [TCPE_MOUSE]	8.69	1.1074	1.41809	1.30578	1.2091		8.13	1.02311	1.13728	0.842613	1.16047		8.32	1.16241	1.09733	1.05107	0.795005
P80317	T-complex protein 1 subunit zeta OS=Mus musculus GN=Cct6a PE=1 SV=3 - [TCPZ_MOUSE]	19.96	0.881315	1.25042	1.08424	0.980779		18.46	0.874909	1.321	1.14045	0.916053		16.01	1.10548	1.0737	1.05085	1.06326
P80318	T-complex protein 1 subunit gamma OS=Mus musculus GN=Cct3 PE=1 SV=1 - [TCPG_MOUSE]	15.05	1.06898	1.30629	0.975804	1.03704		15.05	0.881791	1.02999	1.28192	0.885004		18.53	1.19848	1.16183	1.29008	1.16713
P83870	PHD finger-like domain-containing protein 5A OS=Mus musculus GN=Phf5a PE=1 SV=1 - [PHF5A_MOUSE]	22.73	0.921991	1.09937	1.24348	1.07493		22.73	1.17502	1.20041	1.38171	1.03534		22.73	0.968593	0.940524	0.954224	1.3363
P84084	ADP-ribosylation factor 5 OS=Mus musculus GN=Arf5 PE=2 SV=2 - [ARF5_MOUSE]	23.33	0.661192	1.04691	0.712072	0.972929		23.33	0.548742	0.932257	0.884253	0.566738		23.33	1.15428	0.574268	1.08799	0.506285
P84099	60S ribosomal protein L19 OS=Mus musculus GN=Rpl19 PE=1 SV=1 - [RL19_MOUSE]	4.08	1.78407	2.92034	1.58921	1.93832		4.08	1.24061	2.01995	1.37072	1.87799		8.16	1.40622	1.76354	1.74401	1.17558
P84104	Serine/arginine-rich splicing factor 3 OS=Mus musculus GN=Srsf3 PE=1 SV=1 - [SRSF3_MOUSE]	24.39	0.88679	1.18633	0.917392	1.09213		18.9	0.952721	0.975389	0.780984	0.895472		24.39	0.838827	0.981594	0.832676	0.766727
P86048	60S ribosomal protein L10-like OS=Mus musculus GN=Rpl10l PE=2 SV=1 - [RL10L_MOUSE]	23.36	1.12187	1.29249	1.119	1.28658		23.36	0.965683	0.827189	1.03303	1.14802		23.36	1.0979	1.09516	1.184	1.16914
P97310	DNA replication licensing factor MCM2 OS=Mus musculus GN=Mcm2 PE=1 SV=3 - [MCM2_MOUSE]	6.86	1.20205	0.953804	0.941036	0.933844		9.18	1.58995	1.14507	1.06367	1.21125		7.85	0.897421	0.901646	0.988721	1.07241
P97311	DNA replication licensing factor MCM6 OS=Mus musculus GN=Mcm6 PE=1 SV=1 - [MCM6_MOUSE]	9.14	0.863495	1.34857	0.753915	1.00505		9.87	1.24728	1.065	0.925748	0.765988		11.57	0.958125	1.18277	1.17004	1.29289
P97324	Glucose-6-phosphate 1-dehydrogenase 2 OS=Mus musculus GN=G6pd2 PE=2 SV=3 - [G6PD2_MOUSE]	1.56	0.99433	0.802016	0.617366	1.21256		3.31	0.956833	0.467738	0.689151	0.815536		4.48	0.903616	1.10346	1.0953	1.07228
P97351	40S ribosomal protein S3a OS=Mus musculus GN=Rps3a PE=1 SV=3 - [RS3A_MOUSE]	15.15	0.910628	1.24113	0.957673	1.03106		6.82	1.20712	1.28947	1.36992	0.882471		6.82	1.05987	1.48168	1.45139	1.33417
P97352	Protein S100-A13 OS=Mus musculus GN=S100a13 PE=1 SV=1 - [S10AD_MOUSE]	7.14	1.14302	0.334587	0.596863	0.61894		7.14	0.730468	0.454061	0.537539	0.568946		7.14	0.515194	0.688882	0.667584	0.558938
P97371	Proteasome activator complex subunit 1 OS=Mus musculus GN=Psme1 PE=2 SV=2 - [PSME1_MOUSE]	18.47	1.17196	0.73291	0.880002	1.01291		19.68	0.788561	0.700149	1.03741	1.6845		15.26	0.451848	0.574725	0.602089	0.877085
P97384	Annexin A11 OS=Mus musculus GN=Anxa11 PE=1 SV=2 - [ANX11_MOUSE]	15.71	0.763795	1.10393	0.934582	0.885556		3.98	0.963013	1.38669	0.892344	1.21899		7.36	1.08903	1.18759	0.965561	1.03443
P97429	Annexin A4 OS=Mus musculus GN=Anxa4 PE=2 SV=4 - [ANXA4_MOUSE]	4.7	0.88386	0.976396	0.985728	1.08033		5.33	0.949918	0.85642	0.895702	0.934206		2.19	0.860604	0.90981	1.00369	1.01016
P97461	40S ribosomal protein S5 OS=Mus musculus GN=Rps5 PE=2 SV=3 - [RS5_MOUSE]	10.78	0.861068	1.19336	0.924433	1.09796		15.69	0.959945	1.00211	0.868538	1.01407		11.76	1.17385	1.78804	1.1338	1.29968
P97496	SWI/SNF complex subunit SMARCC1 OS=Mus musculus GN=Smarcc1 PE=1 SV=2 - [SMRC1_MOUSE]	1.72	1.19835	0.669107	0.375984	1.01722		2.99	2.31256	1.31789	1.54749	1.36739		2.08	1.19499	1.07188	0.624015	1.04526
P97807	Fumarate hydratase, mitochondrial OS=Mus musculus GN=Fh PE=1 SV=3 - [FUMH_MOUSE]	12.43	0.898996	0.986512	1.1892	1.03108		9.47	0.831137	0.882607	0.968652	0.939436		4.73	0.908954	1.21614	1.03305	1.25575
P97822	Acidic leucine-rich nuclear phosphoprotein 32 family member E OS=Mus musculus GN=Anp32e PE=1 SV=2 - [AN32E_MOUSE]	7.31	2.13349	0.321631	0.428529	0.69474		4.62	1.17044	0.601917	0.80398	0.840576		10.77	0.870307	0.687347	0.759362	0.66715
P97855	Ras GTPase-activating protein-binding protein 1 OS=Mus musculus GN=G3bp1 PE=1 SV=1 - [G3BP1_MOUSE]	6.24	1.37646	1.98321	1.67253	1.24037		6.24	1.58009	1.08109	1.30004	1.5445		9.03	1.66394	1.40655	1.35487	1.56018
P99024	Tubulin beta-5 chain OS=Mus musculus GN=Tubb5 PE=1 SV=1 - [TBB5_MOUSE]	41.44	0.971129	1.02422	0.805999	1.18063		43.24	1.11037	0.904846	0.952885	1.04714		47.07	0.873008	0.949298	0.951029	0.951107
P99027	60S acidic ribosomal protein P2 OS=Mus musculus GN=Rplp2 PE=1 SV=3 - [RLA2_MOUSE]	17.39	0.853347	1.16505	0.990645	0.94973		24.35	0.949239	0.837472	1	0.663739		40.87	0.964136	0.830366	1.14764	0.909533
P99029	Peroxiredoxin-5, mitochondrial OS=Mus musculus GN=Prdx5 PE=1 SV=2 - [PRDX5_MOUSE]	23.81	0.600348	0.503763	0.671744	0.428172		15.71	0.437535	0.559864	0.578646	0.466167		16.19	0.452265	0.652682	0.444609	0.361769
Q00422	GA-binding protein alpha chain OS=Mus musculus GN=Gabpa PE=1 SV=2 - [GABPA_MOUSE]	4.41	2.63164	0.543027	0.685248	0.797661		4.41	0.878574	0.72481	0.749745	0.818051		1.76	0.677153	0.794625	0.668243	0.691588
Q00896	Alpha-1-antitrypsin 1-3 OS=Mus musculus GN=Serpina1c PE=1 SV=2 - [A1AT3_MOUSE]	8.98	0.636318	0.412573	0.474066	0.27686		6.55	0.817351	0.78963	1.20507	0.687343		6.55	0.419326	1.51759	0.616046	0.903234
Q00PI9	Heterogeneous nuclear ribonucleoprotein U-like protein 2 OS=Mus musculus GN=Hnrnpul2 PE=1 SV=1 - [HNRL2_MOUSE]	1.21	1.00517	0.93432	0.987952	1.04422		1.21	0.668688	0.828595	0.661528	0.599885		1.21	0.605474	0.623327	1.08743	0.523569
Q01730	Ras suppressor protein 1 OS=Mus musculus GN=Rsu1 PE=2 SV=3 - [RSU1_MOUSE]	2.53	1.08032	0.938705	0.975982	1.05105		2.53	0.719433	0.912356	0.883813	1.14828		2.53	0.739331	0.743187	0.641229	0.746112
Q01768	Nucleoside diphosphate kinase B OS=Mus musculus GN=Nme2 PE=1 SV=1 - [NDKB_MOUSE]	40.13	1.93736	1.11377	1.1236	1.13668		40.13	1.09135	1.0577	1.14452	1.20893		40.13	1.44304	1.21967	1.38795	1.18642
Q01853	Transitional endoplasmic reticulum ATPase OS=Mus musculus GN=Vcp PE=1 SV=4 - [TERA_MOUSE]	19.98	1.07293	0.895085	0.949461	1.21835		12.9	0.96038	1.0221	0.947743	0.930483		22.46	1.08975	0.78343	0.800769	0.830157
Q02053	Ubiquitin-like modifier-activating enzyme 1 OS=Mus musculus GN=Uba1 PE=1 SV=1 - [UBA1_MOUSE]	10.21	0.863676	0.749538	0.681963	0.932285		9.83	1.00438	0.415677	0.991577	0.800692		9.07	0.738251	0.55733	0.467641	0.721558
Q03265	ATP synthase subunit alpha, mitochondrial OS=Mus musculus GN=Atp5a1 PE=1 SV=1 - [ATPA_MOUSE]	24.59	1.06287	0.943089	1.17319	0.948652		24.05	0.994252	0.966714	0.82404	1.00419		24.23	0.942247	0.844225	0.881877	0.842606
Q03958	Prefoldin subunit 6 OS=Mus musculus GN=Pfdn6 PE=2 SV=1 - [PFD6_MOUSE]	22.83	1.00806	0.967282	1.09262	1.05004		30.71	1.18088	0.909325	1.15822	1.27848		14.17	0.742478	0.912239	0.838199	0.960904
Q05144	Ras-related C3 botulinum toxin substrate 2 OS=Mus musculus GN=Rac2 PE=2 SV=1 - [RAC2_MOUSE]	8.85	0.766399	0.721932	0.81823	0.956372		21.35	0.7835	0.604965	0.868138	0.820113		16.15	0.673302	0.69584	0.600469	0.83962
Q05816	Fatty acid-binding protein, epidermal OS=Mus musculus GN=Fabp5 PE=1 SV=3 - [FABP5_MOUSE]	15.56	0.653506	0.560036	0.278721	0.625186		15.56	0.976344	1.0592	0.692065	0.383699		14.81	0.663174	0.862565	0.901791	0.63197
Q06138	Calcium-binding protein 39 OS=Mus musculus GN=Cab39 PE=1 SV=2 - [CAB39_MOUSE]	7.92	1.10294	1.22602	1.52726	1.41593		2.05	0.86256	0.715605	1.04367	0.980957		10.85	0.893345	0.985885	1.20356	0.843421
Q07417	Short-chain specific acyl-CoA dehydrogenase, mitochondrial OS=Mus musculus GN=Acads PE=2 SV=2 - [ACADS_MOUSE]	4.61	1.26895	1.64339	1.06196	0.852228		4.61	1.03988	0.957276	1.18463	1.02872		7.04	0.936309	1.03319	1.3926	0.988407
Q08943	FACT complex subunit SSRP1 OS=Mus musculus GN=Ssrp1 PE=1 SV=2 - [SSRP1_MOUSE]	4.8	1.07918	0.99098	0.711586	0.849832		6.92	1.16259	0.926743	0.955561	1.11429		11.16	1.11607	1.16072	1.08701	1.39125
Q3THE2	Myosin regulatory light chain 12B OS=Mus musculus GN=Myl12b PE=1 SV=2 - [ML12B_MOUSE]	6.4	0.889474	0.63156	0.490285	0.852992		6.4	1.00187	1.58747	1.11587	1.01746		6.4	0.689879	0.486405	0.544826	0.799868
Q3THK7	GMP synthase [glutamine-hydrolyzing] OS=Mus musculus GN=Gmps PE=1 SV=2 - [GUAA_MOUSE]	3.61	1.22656	1.53023	1.26813	1.36191		7.94	1.04778	1.3824	1.1881	1.22582		2.6	1.33874	1.35973	1.17758	0.985542
Q3THS6	S-adenosylmethionine synthase isoform type-2 OS=Mus musculus GN=Mat2a PE=2 SV=2 - [METK2_MOUSE]	4.56	1.30955	1.00121	0.800532	1.18926		4.56	0.942135	1.02267	1.0295	0.835639		6.33	1.02826	0.976327	1.05933	1.18208
Q3U0V1	Far upstream element-binding protein 2 OS=Mus musculus GN=Khsrp PE=1 SV=2 - [FUBP2_MOUSE]	2.67	1.21936	0.746854	0.859787	0.948131		2.41	0.96023	0.954889	1.03767	1.05355		2.14	0.736522	0.724783	0.655049	0.731348
Q3U1J4	DNA damage-binding protein 1 OS=Mus musculus GN=Ddb1 PE=1 SV=2 - [DDB1_MOUSE]	5.44	1.03407	1.4063	1.26963	1.00609		5.7	1.25053	1.19148	1.19416	0.880394		7.11	0.99692	1.16376	1.34485	1.19816
Q3UEB3	Poly(U)-binding-splicing factor PUF60 OS=Mus musculus GN=Puf60 PE=2 SV=2 - [PUF60_MOUSE]	3.19	1.03313	0.882044	1.15658	1.11088		3.19	1.20052	1.14699	1.27291	1.11885		1.42	1.04223	1.0753	1.05318	1.41302
Q3UKJ7	WD40 repeat-containing protein SMU1 OS=Mus musculus GN=Smu1 PE=2 SV=2 - [SMU1_MOUSE]	1.95	1.12947	1.18315	1.42697	1.43844		3.51	1.06679	1.09996	1.02359	1.25971		3.9	1.21822	1.12002	2.23685	1.58977
Q3UPL0	Protein transport protein Sec31A OS=Mus musculus GN=Sec31a PE=1 SV=2 - [SC31A_MOUSE]	1.22	0.972891	1.0018	0.89979	1.02815		1.79	0.828807	0.953749	0.969625	1.03062		2.36	1.21079	0.924118	1.23542	0.841615
Q3V1L4	Cytosolic purine 5'-nucleotidase OS=Mus musculus GN=Nt5c2 PE=1 SV=2 - [5NTC_MOUSE]	1.25	0.896728	0.873367	1.33676	1.55435		1.25	1.59337	0.913851	1.05572	1.69723		4.46	1.03586	0.97319	1.23338	1.55175
Q4FZG7	Putative mitochondrial import inner membrane translocase subunit Tim8 A-B OS=Mus musculus GN=Timm8a2 PE=2 SV=1 - [TI8AB_MOUSE]	11.34	1.45641	1.32706	0.891788	1.02162		11.34	1.3608	2.57333	1.32228	0.872112		11.34	1.31876	1.08863	1.33108	1.04635
Q501J6	Probable ATP-dependent RNA helicase DDX17 OS=Mus musculus GN=Ddx17 PE=2 SV=1 - [DDX17_MOUSE]	10.92	0.808776	0.691854	1.00952	1.0521		11.54	0.81177	0.861367	0.775808	0.819985		16.15	0.810203	0.718441	0.832456	0.78007
Q505F5	Leucine-rich repeat-containing protein 47 OS=Mus musculus GN=Lrrc47 PE=1 SV=1 - [LRC47_MOUSE]	3.79	1.57892	0.886789	1.49705	1.41683		1.38	2.03864	1.32988	1.31123	2.33385		1.2	0.761314	0.65209	0.652827	0.905976
Q569Z5	Probable ATP-dependent RNA helicase DDX46 OS=Mus musculus GN=Ddx46 PE=1 SV=2 - [DDX46_MOUSE]	3	0.885283	0.991576	0.942372	0.887815		1.84	1.25386	1.098	1.03664	1.68015		0.97	1.00033	0.966986	1.46474	1.00116
Q5SQX6	Cytoplasmic FMR1-interacting protein 2 OS=Mus musculus GN=Cyfip2 PE=1 SV=2 - [CYFP2_MOUSE]	1.12	0.805527	0.885245	0.543347	0.688706		0.56	0.436176	0.557315	0.484886	0.951915		1.12	0.609588	0.700271	0.719184	0.674753
Q5U405	Transmembrane protease serine 13 OS=Mus musculus GN=Tmprss13 PE=2 SV=2 - [TMPSD_MOUSE]	1.47	1.00245	1.05578	0.873109	0.813545		1.47	0.708409	0.710833	0.743156	1.04697		1.47	1.25138	0.857163	1.04145	1.16057
Q5XJY5	Coatomer subunit delta OS=Mus musculus GN=Arcn1 PE=2 SV=2 - [COPD_MOUSE]	7.24	0.928616	0.704959	0.78943	0.828009		6.26	0.894514	0.935419	1.07177	0.965818		4.5	0.965239	0.91204	0.919137	0.903897
Q60597	2-oxoglutarate dehydrogenase, mitochondrial OS=Mus musculus GN=Ogdh PE=1 SV=3 - [ODO1_MOUSE]	2.83	1.19224	0.812979	1.76032	0.723619		3.91	0.841334	1.14685	0.875663	1.0292		3.42	1.10393	1.2021	1.00919	1.14093
Q60605	Myosin light polypeptide 6 OS=Mus musculus GN=Myl6 PE=1 SV=3 - [MYL6_MOUSE]	11.26	0.747973	0.662893	0.773599	0.798938		11.26	0.877607	0.735821	0.814562	0.769472		11.26	0.600043	0.666541	0.653943	0.737308
Q60611	DNA-binding protein SATB1 OS=Mus musculus GN=Satb1 PE=1 SV=2 - [SATB1_MOUSE]	12.7	0.487201	0.610873	0.665571	0.671997		12.17	0.384307	0.455631	0.535415	0.518259		8.9	0.509039	0.556275	0.593243	0.486698
Q60631	Growth factor receptor-bound protein 2 OS=Mus musculus GN=Grb2 PE=1 SV=1 - [GRB2_MOUSE]	17.51	0.880827	0.835201	0.876508	1.10863		24.42	1.02471	0.799414	0.991751	1.28434		21.2	0.737362	0.817006	0.81661	1.16974
Q60668	Heterogeneous nuclear ribonucleoprotein D0 OS=Mus musculus GN=Hnrnpd PE=1 SV=2 - [HNRPD_MOUSE]	18.59	0.835428	0.802927	0.868166	0.993744		16.34	1.06839	0.749958	0.978439	0.689061		14.65	0.935422	0.923504	0.902012	0.769561
Q60692	Proteasome subunit beta type-6 OS=Mus musculus GN=Psmb6 PE=1 SV=3 - [PSB6_MOUSE]	4.2	1.11644	1.58187	1.15912	0.759569		4.2	0.992959	2.01382	1.26268	0.892611		4.2	1.11385	1.27141	0.976704	1.0634
Q60749	KH domain-containing, RNA-binding, signal transduction-associated protein 1 OS=Mus musculus GN=Khdrbs1 PE=1 SV=2 - [KHDR1_MOUSE]	5.64	0.837419	0.841164	0.939835	0.801057		2.26	0.949453	1.07604	1.16854	1.02143		2.26	1.15465	1.07499	1.07659	0.872226
Q60817	Nascent polypeptide-associated complex subunit alpha OS=Mus musculus GN=Naca PE=1 SV=1 - [NACA_MOUSE]	19.53	1.20109	1.47534	1.2245	0.93329		13.02	1.46759	1.27219	1.23462	0.930918		19.53	1.37322	1.3021	1.55171	1.48098
Q60854	Serpin B6 OS=Mus musculus GN=Serpinb6 PE=2 SV=1 - [SPB6_MOUSE]	2.38	0.538321	0.660692	0.608711	0.627545		2.12	0.824891	0.974256	0.824865	0.721014		4.76	0.808567	0.799258	0.722198	0.793346
Q60864	Stress-induced-phosphoprotein 1 OS=Mus musculus GN=Stip1 PE=1 SV=1 - [STIP1_MOUSE]	19.15	0.520232	1.45786	1.09235	1.02801		16.57	0.948549	1.4848	1.18969	1.08842		19.15	0.728846	0.955148	1.22882	1.00187
Q60865	Caprin-1 OS=Mus musculus GN=Caprin1 PE=1 SV=2 - [CAPR1_MOUSE]	2.69	1.00827	1.4308	1.59826	1.15935		2.69	1.44424	1.61252	1.4394	1.31516		2.69	1.45774	1.47155	1.5868	1.81922
Q60930	Voltage-dependent anion-selective channel protein 2 OS=Mus musculus GN=Vdac2 PE=1 SV=2 - [VDAC2_MOUSE]	3.39	1.38918	1.39604	1.20459	1.34932		2.71	1.57712	1.32183	1.35823	1.3653		3.39	1.33083	1.486	1.49053	2.02453
Q60932	Voltage-dependent anion-selective channel protein 1 OS=Mus musculus GN=Vdac1 PE=1 SV=3 - [VDAC1_MOUSE]	6.08	1.0093	1.83036	1.64537	0.918307		6.08	1.062	1.57139	1.19849	1.09738		9.8	1.54865	1.15461	1.543	1.06179
Q60972	Histone-binding protein RBBP4 OS=Mus musculus GN=Rbbp4 PE=1 SV=5 - [RBBP4_MOUSE]	4	0.932109	1.37789	0.964516	1.02145		4	1.11945	1.08509	0.899291	1.02637		5.18	1.03813	0.914232	1.00949	0.900472
Q60996	Serine/threonine-protein phosphatase 2A 56 kDa regulatory subunit gamma isoform OS=Mus musculus GN=Ppp2r5c PE=1 SV=2 - [2A5G_MOUSE]	3.44	1.19941	1.48603	1.13062	1.3698		1.34	0.666227	0.913178	0.757022	0.906536		1.34	1.05973	1.08826	1.3422	0.843031
Q61035	Histidine--tRNA ligase, cytoplasmic OS=Mus musculus GN=Hars PE=2 SV=2 - [SYHC_MOUSE]	5.3	0.766699	0.995251	0.993766	0.876779		3.54	0.758275	0.908007	0.984152	0.792563		1.38	0.903557	0.760823	0.753644	0.684083
Q61081	Hsp90 co-chaperone Cdc37 OS=Mus musculus GN=Cdc37 PE=2 SV=1 - [CDC37_MOUSE]	4.22	0.591125	1.0227	0.637802	0.848216		4.22	0.751249	1.10197	0.732626	0.821753		4.22	0.883825	1.17417	1.14391	1.10617
Q61166	Microtubule-associated protein RP/EB family member 1 OS=Mus musculus GN=Mapre1 PE=1 SV=3 - [MARE1_MOUSE]	6.34	0.826299	1.20662	1.07571	1.18407		6.34	0.805398	0.669728	0.797852	0.83169		6.34	0.796734	0.837685	0.944428	0.988489
Q61171	Peroxiredoxin-2 OS=Mus musculus GN=Prdx2 PE=1 SV=3 - [PRDX2_MOUSE]	17.68	0.790444	0.748314	0.61303	0.692821		14.65	0.650451	0.596776	0.671141	0.577432		22.73	0.564319	0.645174	0.604672	0.621841
Q61205	Platelet-activating factor acetylhydrolase IB subunit gamma OS=Mus musculus GN=Pafah1b3 PE=1 SV=1 - [PA1B3_MOUSE]	7.33	0.994165	0.597444	0.787299	1.28802		7.33	1.26593	1.19706	1.13314	1.13233		3.88	0.755759	0.856496	0.754323	1.02191
Q61206	Platelet-activating factor acetylhydrolase IB subunit beta OS=Mus musculus GN=Pafah1b2 PE=1 SV=2 - [PA1B2_MOUSE]	3.93	0.540345	0.308427	0.336205	0.537844		3.93	0.76834	0.609668	0.66669	0.817493		3.93	0.751027	0.629472	0.738363	0.799143
Q61207	Sulfated glycoprotein 1 OS=Mus musculus GN=Psap PE=1 SV=2 - [SAP_MOUSE]	11.31	0.830907	1.1462	0.823331	1.01567		11.31	1.0289	1.09355	1.31877	0.685988		9.52	1.07835	1.08812	0.819336	1.08132
Q61210	Rho guanine nucleotide exchange factor 1 OS=Mus musculus GN=Arhgef1 PE=1 SV=2 - [ARHG1_MOUSE]	5.22	0.886805	0.674718	0.764464	0.839651		3.48	0.601759	0.791927	0.63693	0.851103		1.2	0.737189	0.66421	0.607825	0.951782
Q61233	Plastin-2 OS=Mus musculus GN=Lcp1 PE=1 SV=4 - [PLSL_MOUSE]	29.51	1.26591	0.438166	0.63581	0.934312		30.78	0.838182	0.465031	0.772286	0.981346		24.24	0.465552	0.475845	0.337157	0.609966
Q61316	Heat shock 70 kDa protein 4 OS=Mus musculus GN=Hspa4 PE=1 SV=1 - [HSP74_MOUSE]	7.85	0.966248	1.29066	1.14697	1.11022		6.18	1.37767	1.55186	1.36783	1.28186		3.92	1.2804	1.06824	1.20211	1.3497
Q61545	RNA-binding protein EWS OS=Mus musculus GN=Ewsr1 PE=1 SV=2 - [EWS_MOUSE]	1.37	1.34746	1.16756	0.971188	0.699497		1.37	0.591375	1.16882	0.770802	0.694911		1.37	0.672322	0.767751	0.74137	0.774595
Q61598	Rab GDP dissociation inhibitor beta OS=Mus musculus GN=Gdi2 PE=1 SV=1 - [GDIB_MOUSE]	13.48	0.529789	0.797859	0.609636	0.62451		17.98	0.77934	0.895178	0.971888	0.619681		13.48	0.805512	0.833746	1.04559	0.864235
Q61599	Rho GDP-dissociation inhibitor 2 OS=Mus musculus GN=Arhgdib PE=1 SV=3 - [GDIR2_MOUSE]	22	0.857944	0.38426	0.478181	0.714654		22	0.626469	0.311231	0.592259	0.591712		18.5	0.34758	0.530135	0.405166	0.401624
Q61656	Probable ATP-dependent RNA helicase DDX5 OS=Mus musculus GN=Ddx5 PE=1 SV=2 - [DDX5_MOUSE]	25.57	1.12961	1.33945	1.06759	0.944434		27.2	1.09055	1.29752	1.24829	1.05589		31.11	1.37606	1.29615	1.28721	1.15201
Q61699	Heat shock protein 105 kDa OS=Mus musculus GN=Hsph1 PE=1 SV=2 - [HS105_MOUSE]	7.11	0.919516	0.960575	1.44887	1.04252		5.36	1.25118	1.88992	1.50416	1.45881		4.78	1.67472	1.31391	2.24752	1.38159
Q61753	D-3-phosphoglycerate dehydrogenase OS=Mus musculus GN=Phgdh PE=1 SV=3 - [SERA_MOUSE]	17.45	3.50462	1.08725	1.07247	1.24753		9.76	1.16106	1.45291	1.37294	1.21942		10.69	0.866476	1.447	0.864203	1.03617
Q61881	DNA replication licensing factor MCM7 OS=Mus musculus GN=Mcm7 PE=2 SV=1 - [MCM7_MOUSE]	7.37	1.14835	1.13591	0.927695	1.10707		10.57	1.20247	1.10383	1.18884	1.21571		10.99	0.979441	1.2186	1.28021	1.21758
Q61937	Nucleophosmin OS=Mus musculus GN=Npm1 PE=1 SV=1 - [NPM_MOUSE]	15.07	1.955	1.22473	1.18792	1.03688		15.07	1.31421	0.786787	1.13952	1.14847		24.66	1.39734	1.26362	1.13245	1.41586
Q61990	Poly(rC)-binding protein 2 OS=Mus musculus GN=Pcbp2 PE=1 SV=1 - [PCBP2_MOUSE]	15.75	1.16019	0.999924	1.16372	1.21117		19.34	1.60593	1.39881	1.14868	1.35745		14.09	0.922645	0.799409	0.833062	1.05201
Q62093	Serine/arginine-rich splicing factor 2 OS=Mus musculus GN=Srsf2 PE=1 SV=4 - [SRSF2_MOUSE]	3.62	1.10454	1.25141	1.10898	1.03249		3.62	0.949382	0.918595	0.973685	0.988666		7.69	0.916677	0.912853	0.96314	1.0163
Q62159	Rho-related GTP-binding protein RhoC OS=Mus musculus GN=Rhoc PE=1 SV=2 - [RHOC_MOUSE]	4.66	0.624032	0.549709	0.392866	0.449711		4.66	0.559591	0.591607	0.455435	0.482516		11.92	0.51937	0.634248	0.577261	0.511228
Q62167	ATP-dependent RNA helicase DDX3X OS=Mus musculus GN=Ddx3x PE=1 SV=3 - [DDX3X_MOUSE]	14.5	1.00291	1.36692	1.02976	1.06272		13.9	1.65073	0.996365	1.12134	1.09796		14.65	1.16185	0.979157	2.00739	1.42168
Q62261	Spectrin beta chain, brain 1 OS=Mus musculus GN=Sptbn1 PE=1 SV=2 - [SPTB2_MOUSE]	1.31	1.27807	0.67389	0.783115	0.798363		1.1	0.742982	0.778985	0.766943	0.781988		1.4	0.574481	0.630315	0.603982	0.632
Q62318	Transcription intermediary factor 1-beta OS=Mus musculus GN=Trim28 PE=1 SV=3 - [TIF1B_MOUSE]	10.91	1.07391	0.891075	0.949133	0.838663		10.19	0.778203	1.11661	0.836819	0.875632		13.55	1.01351	1.01473	0.935468	1.01219
Q62376	U1 small nuclear ribonucleoprotein 70 kDa OS=Mus musculus GN=Snrnp70 PE=1 SV=2 - [RU17_MOUSE]	4.02	1.10104	1.36622	0.832788	1.17053		4.02	0.99944	1.36089	1.28993	1.215		6.47	1.12346	0.787264	0.915525	1.23136
Q62426	Cystatin-B OS=Mus musculus GN=Cstb PE=1 SV=1 - [CYTB_MOUSE]	12.24	0.227749	0.235378	0.165687	0.286078		12.24	0.225642	0.203992	0.251029	0.246381		12.24	0.265009	0.212581	0.204558	0.165656
Q64012	RNA-binding protein Raly OS=Mus musculus GN=Raly PE=1 SV=3 - [RALY_MOUSE]	12.18	1.38403	1.54521	1.5446	1.16612		6.09	1.13333	1.44752	1.32759	1.16306		12.18	1.47767	1.34806	1.47502	0.960378
Q64105	Sepiapterin reductase OS=Mus musculus GN=Spr PE=1 SV=1 - [SPRE_MOUSE]	2.68	1.17791	0.543485	0.574078	0.559008		2.68	0.448654	0.766208	0.399572	0.808294		2.68	0.426166	0.564133	0.59361	0.593936
Q64152	Transcription factor BTF3 OS=Mus musculus GN=Btf3 PE=2 SV=3 - [BTF3_MOUSE]	6.86	1.04184	1.93435	1.39799	1.1687		7.35	1.42461	1.57772	1.27231	1.23687		7.35	1.24481	1.3356	1.72671	1.45196
Q64213	Splicing factor 1 OS=Mus musculus GN=Sf1 PE=1 SV=6 - [SF01_MOUSE]	3.68	0.840052	1.16958	0.915218	0.91156		5.67	0.854137	1.00889	0.783751	0.707362		3.68	0.857004	0.743438	0.845316	1.00075
Q64378	Peptidyl-prolyl cis-trans isomerase FKBP5 OS=Mus musculus GN=Fkbp5 PE=1 SV=1 - [FKBP5_MOUSE]	7.89	0.641219	1.29984	0.961803	1.3811		10.09	1.1119	1.44593	1.09021	0.744791		4.17	0.925512	1.06143	0.958536	0.662813
Q64433	10 kDa heat shock protein, mitochondrial OS=Mus musculus GN=Hspe1 PE=1 SV=2 - [CH10_MOUSE]	30.39	0.959134	1.52959	1.23736	1.27003		30.39	1.14247	1.0717	1.25216	1.16615		29.41	1.28748	1.05394	1.62947	1.3252
Q64514	Tripeptidyl-peptidase 2 OS=Mus musculus GN=Tpp2 PE=2 SV=3 - [TPP2_MOUSE]	1.35	0.926474	0.889765	0.874891	1.02406		1.9	1.1794	0.94919	1.16528	1.32088		1.35	1.02333	0.997321	1.27439	1.38927
Q64674	Spermidine synthase OS=Mus musculus GN=Srm PE=2 SV=1 - [SPEE_MOUSE]	10.26	1.49646	1.59894	2.10933	1.42668		7.62	2.47709	1.67271	1.47632	1.904		6.95	0.694334	0.403673	0.399398	0.478077
Q64697	Protein tyrosine phosphatase receptor type C-associated protein OS=Mus musculus GN=Ptprcap PE=2 SV=1 - [PTCA_MOUSE]	5.58	0.895987	0.466336	0.653043	0.823804		5.58	0.892845	0.817425	0.781129	0.883542		5.58	1.19648	1.29247	1.00546	1.18833
Q64727	Vinculin OS=Mus musculus GN=Vcl PE=1 SV=4 - [VINC_MOUSE]	0.56	1.34722	0.93437	1.43235	0.902502		1.97	1.11469	0.558113	0.953071	1.20104		0.66	0.743268	1.19121	0.90687	0.893448
Q64737	Trifunctional purine biosynthetic protein adenosine-3 OS=Mus musculus GN=Gart PE=2 SV=3 - [PUR2_MOUSE]	2.87	1.26156	1.82053	1.57544	1.5645		2.87	1.42254	1.3849	2.45922	1.23731		4.95	1.82367	1.94927	1.78411	1.6161
Q68FD5	Clathrin heavy chain 1 OS=Mus musculus GN=Cltc PE=1 SV=3 - [CLH_MOUSE]	12.36	0.963894	0.823341	0.890735	0.888537		11.46	0.819771	0.931765	0.880958	0.790141		11.04	0.884453	0.833383	0.875919	0.815528
Q6A026	Sister chromatid cohesion protein PDS5 homolog A OS=Mus musculus GN=Pds5a PE=2 SV=3 - [PDS5A_MOUSE]	1.28	1.13329	0.83581	0.945805	0.955903		0.6	0.740948	1.37572	0.940547	0.87147		0.6	0.843572	0.872057	1.02888	0.727057
Q6DIC0	Probable global transcription activator SNF2L2 OS=Mus musculus GN=Smarca2 PE=1 SV=1 - [SMCA2_MOUSE]	1.33	0.689555	0.883706	0.826298	0.819004		0.51	0.677199	1.02066	0.891738	1.01849		1.33	1.37013	1.14018	0.729683	1.13338
Q6NZB0	DnaJ homolog subfamily C member 8 OS=Mus musculus GN=Dnajc8 PE=2 SV=2 - [DNJC8_MOUSE]	13.83	1.19123	1.02193	0.983947	1.00107		7.11	1.36078	1.01733	1.01405	1.14345		7.11	0.84458	0.635463	0.636656	0.775163
Q6P1F6	Serine/threonine-protein phosphatase 2A 55 kDa regulatory subunit B alpha isoform OS=Mus musculus GN=Ppp2r2a PE=1 SV=1 - [2ABA_MOUSE]	2.46	2.31144	2.64279	2.2255	3.59322		0.85	1.23685	1.14218	1.14198	1.17814		0.85	1.19594	1.45885	1.28438	0.923815
Q6P5D8	Structural maintenance of chromosomes flexible hinge domain-containing protein 1 OS=Mus musculus GN=Smchd1 PE=2 SV=2 - [SMHD1_MOUSE]	0.35	1.21041	1.30415	1.06672	1.16323		0.9	0.984582	1.01886	0.698092	0.796884		0.4	1.01329	0.808649	1.25926	0.725631
Q6P5F9	Exportin-1 OS=Mus musculus GN=Xpo1 PE=1 SV=1 - [XPO1_MOUSE]	6.72	1.31664	1.1966	1.0552	1.10551		4.11	1.10272	1.27272	1.03164	1.50935		3.27	1.13832	0.963739	1.31094	1.17638
Q6PB66	Leucine-rich PPR motif-containing protein, mitochondrial OS=Mus musculus GN=Lrpprc PE=1 SV=2 - [LPPRC_MOUSE]	4.6	2.02306	1.31912	1.5136	1.45358		4.53	1.31432	1.1042	1.27073	1.42451		3.52	1.21048	1.18817	1.49842	1.36806
Q6PDM2	Serine/arginine-rich splicing factor 1 OS=Mus musculus GN=Srsf1 PE=1 SV=3 - [SRSF1_MOUSE]	14.52	0.705048	0.834726	0.636612	0.785986		7.26	1.03327	1.73399	0.896502	0.94762		17.74	0.940345	0.834017	0.865838	0.862578
Q6PDQ2	Chromodomain-helicase-DNA-binding protein 4 OS=Mus musculus GN=Chd4 PE=1 SV=1 - [CHD4_MOUSE]	3.39	0.988413	1.10334	1.08462	0.870048		2.25	1.09846	1.25438	1.13509	1.29424		2.4	0.857259	0.75719	0.787312	0.783005
Q6PE01	U5 small nuclear ribonucleoprotein 40 kDa protein OS=Mus musculus GN=Snrnp40 PE=2 SV=1 - [SNR40_MOUSE]	5.87	0.804837	0.994451	0.918183	1.14004		5.87	1.33548	1.21568	0.96539	1.31396		5.59	0.894465	0.714623	0.869112	1.03378
Q6PFR5	Transformer-2 protein homolog alpha OS=Mus musculus GN=Tra2a PE=1 SV=1 - [TRA2A_MOUSE]	6.41	1.3407	1.15089	1.02994	0.902676		6.41	1.24561	1.28466	1.22417	1.1817		3.2	1.71371	0.910789	0.759679	0.944208
Q6PIP5	NudC domain-containing protein 1 OS=Mus musculus GN=Nudcd1 PE=2 SV=2 - [NUDC1_MOUSE]	1.2	1.77881	1.01547	1.65565	1.65333		1.2	0.993022	1.17261	0.937907	0.822928		1.2	1.76113	1.4064	1.45916	1.6379
Q6ZQ08	CCR4-NOT transcription complex subunit 1 OS=Mus musculus GN=Cnot1 PE=1 SV=2 - [CNOT1_MOUSE]	0.46	1.11999	0.854116	0.849262	1.01445		1.14	1.34793	0.951298	0.948199	0.877357		0.29	1.50703	1.42053	1.19178	1.05384
Q6ZQ38	Cullin-associated NEDD8-dissociated protein 1 OS=Mus musculus GN=Cand1 PE=2 SV=2 - [CAND1_MOUSE]	2.2	1.3272	1.04682	1.27031	1.09969		0.89	1.53572	1.78591	1.64797	1.30504		0.65	1.17694	1.17619	1.36369	0.987482
Q6ZQ88	Lysine-specific histone demethylase 1A OS=Mus musculus GN=Kdm1a PE=1 SV=2 - [KDM1A_MOUSE]	1.17	1.10903	1.2385	1.19614	1.55768		1.17	1.22287	1.48027	1.18695	1.4437		1.17	3.08952	2.03462	1.38081	1.37801
Q6ZQL4	WD repeat-containing protein 43 OS=Mus musculus GN=Wdr43 PE=1 SV=2 - [WDR43_MOUSE]	2.22	2.01555	1.11432	1.04175	1.45691		1.18	2.20056	1.1072	1.67893	1.51116		1.18	1.09148	1.01296	2.7467	1.30395
Q6ZWN5	40S ribosomal protein S9 OS=Mus musculus GN=Rps9 PE=2 SV=3 - [RS9_MOUSE]	29.38	1.18776	1.43859	1.06449	1.42878		32.99	1.38978	1.10389	1.15013	1.06383		26.29	1.20671	1.36395	1.43667	0.949576
Q6ZWU9	40S ribosomal protein S27 OS=Mus musculus GN=Rps27 PE=1 SV=3 - [RS27_MOUSE]	9.52	1.02862	1.22597	1.05049	0.996215		9.52	1.20289	0.931263	1.13057	0.9944		9.52	1.04724	1.00188	1.07005	1.01003
Q76MZ3	Serine/threonine-protein phosphatase 2A 65 kDa regulatory subunit A alpha isoform OS=Mus musculus GN=Ppp2r1a PE=1 SV=3 - [2AAA_MOUSE]	5.43	0.840459	0.893574	0.953341	1.04249		1.87	0.908333	1.10368	0.985798	1.26089		1.87	0.960766	0.905128	1.31685	0.966495
Q78PY7	Staphylococcal nuclease domain-containing protein 1 OS=Mus musculus GN=Snd1 PE=1 SV=1 - [SND1_MOUSE]	2.09	1.59847	1.37793	1.38448	1.23537		3.08	1.25111	0.966816	1.08027	1.09623		2.42	1.57202	1.16849	1.06986	0.941736
Q7TMK9	Heterogeneous nuclear ribonucleoprotein Q OS=Mus musculus GN=Syncrip PE=1 SV=2 - [HNRPQ_MOUSE]	11.4	0.885424	1.03169	0.891985	0.99524		13.16	1.06589	1.48623	1.2203	1.14678		10.75	1.02661	0.71123	1.12027	0.842213
Q7TNC4	Putative RNA-binding protein Luc7-like 2 OS=Mus musculus GN=Luc7l2 PE=1 SV=1 - [LC7L2_MOUSE]	6.12	0.889397	0.997647	0.821714	0.885051		6.12	0.580619	0.844411	0.551662	0.742936		4.08	0.784092	0.959033	0.603255	0.704999
Q7TNV0	Protein DEK OS=Mus musculus GN=Dek PE=1 SV=1 - [DEK_MOUSE]	5.26	0.661776	0.645261	0.583372	0.46243		5.26	0.613309	0.18259	0.62779	0.703762		11.05	0.596602	0.919166	0.722965	0.651914
Q7TPR4	Alpha-actinin-1 OS=Mus musculus GN=Actn1 PE=1 SV=1 - [ACTN1_MOUSE]	19.62	0.434107	0.893222	0.705899	0.765514		10.99	0.869552	0.969393	0.825233	0.644171		17.6	0.815247	0.786987	0.921492	1.03639
Q7TPV4	Myb-binding protein 1A OS=Mus musculus GN=Mybbp1a PE=1 SV=2 - [MBB1A_MOUSE]	2.6	1.97355	1.64268	1.50952	1.19178		2.38	0.919867	1.15251	0.968012	1.23945		3.72	1.36095	1.35908	1.43113	1.4056
Q7TQI3	Ubiquitin thioesterase OTUB1 OS=Mus musculus GN=Otub1 PE=1 SV=2 - [OTUB1_MOUSE]	2.95	0.748637	0.678286	0.366482	0.655942		7.01	1.13108	0.889362	0.837545	0.90791		16.24	0.638101	0.836448	0.841753	0.824687
Q80U70	Polycomb protein Suz12 OS=Mus musculus GN=Suz12 PE=1 SV=2 - [SUZ12_MOUSE]	1.35	1.30394	2.13345	1.56614	1.49793		2.7	1.22517	1.28887	0.95523	0.881347		0.94	1.32058	1.32608	1.01428	1.27291
Q80UG5	Septin-9 OS=Mus musculus GN=Sept9 PE=1 SV=1 - [SEPT9_MOUSE]	4.63	0.904139	0.630623	0.780226	0.708211		3.26	0.840015	1.20003	0.884228	1.03175		6	0.829754	0.886748	0.721403	0.74951
Q80UM3	N-alpha-acetyltransferase 15, NatA auxiliary subunit OS=Mus musculus GN=Naa15 PE=1 SV=1 - [NAA15_MOUSE]	2.54	1.24648	0.936626	1.02473	0.950146		1.27	0.741003	1.36795	1.03571	0.98821		1.27	1.1831	1.01837	1.09795	0.972649
Q80XI3	Eukaryotic translation initiation factor 4 gamma 3 OS=Mus musculus GN=Eif4g3 PE=1 SV=2 - [IF4G3_MOUSE]	0.44	0.972875	1.25656	0.826753	1.40175		0.44	1.6557	1.80658	1.89414	1.50295		1.01	1.38989	1.14947	1.43498	0.931229
Q8BFR5	Elongation factor Tu, mitochondrial OS=Mus musculus GN=Tufm PE=1 SV=1 - [EFTU_MOUSE]	8.85	1.02292	1.09563	1.23729	0.772996		9.73	0.840859	1.06829	1.04335	0.694218		8.85	1.30417	1.02701	0.97057	1.16355
Q8BG05	Heterogeneous nuclear ribonucleoprotein A3 OS=Mus musculus GN=Hnrnpa3 PE=1 SV=1 - [ROA3_MOUSE]	10.55	0.804697	0.789203	0.709336	0.87105		24.01	1.09795	0.969091	0.958479	0.719935		18.21	0.701883	0.663272	0.792973	0.844734
Q8BG32	26S proteasome non-ATPase regulatory subunit 11 OS=Mus musculus GN=Psmd11 PE=1 SV=3 - [PSD11_MOUSE]	10.43	0.665953	0.81362	0.607194	0.742857		7.58	0.786632	0.589497	1.00576	0.742471		4.74	1.14571	1.10021	1.10399	0.960028
Q8BGD9	Eukaryotic translation initiation factor 4B OS=Mus musculus GN=Eif4b PE=1 SV=1 - [IF4B_MOUSE]	2.62	1.4335	1.34745	1.2566	1.41643		1.31	0.843484	0.98537	0.831331	1.1996		2.95	1.2094	1.24998	1.27471	2.02165
Q8BH74	Nuclear pore complex protein Nup107 OS=Mus musculus GN=Nup107 PE=2 SV=1 - [NU107_MOUSE]	0.76	1.33964	1.5459	1.48529	1.16045		0.76	1.45822	1.31058	1.32424	1.43841		0.76	1.24423	0.966417	1.22113	0.967167
Q8BHG1	Nardilysin OS=Mus musculus GN=Nrd1 PE=1 SV=1 - [NRDC_MOUSE]	1.55	1.21233	1.17013	1.26568	1.36963		2.07	1.50116	1.21334	1.34947	1.74614		0.69	1.42042	1.00244	1.13043	1.1513
Q8BHN3	Neutral alpha-glucosidase AB OS=Mus musculus GN=Ganab PE=1 SV=1 - [GANAB_MOUSE]	4.77	0.858543	0.998382	1.1139	0.980507		2.97	1.02734	1.04163	0.95928	1.26603		4.77	0.955372	0.934034	1.10503	0.724345
Q8BJ71	Nuclear pore complex protein Nup93 OS=Mus musculus GN=Nup93 PE=2 SV=1 - [NUP93_MOUSE]	2.08	1.12819	1.07163	1.07904	0.866429		2.08	1.36034	1.28731	1.20177	1.59898		1.22	0.978559	0.839607	1.11373	1.11343
Q8BJY1	26S proteasome non-ATPase regulatory subunit 5 OS=Mus musculus GN=Psmd5 PE=2 SV=4 - [PSMD5_MOUSE]	2.58	0.817232	1.12308	1.00712	0.956651		2.58	1.57649	2.31088	1.81944	1.69039		4.96	1.29443	2.39771	0.979712	1.31568
Q8BK67	Protein RCC2 OS=Mus musculus GN=Rcc2 PE=2 SV=1 - [RCC2_MOUSE]	15.96	1.57212	1.06058	1.10888	1.40865		23.27	1.57544	1.15761	0.980266	1.48329		10.19	1.21714	0.902306	0.860541	1.35818
Q8BKC5	Importin-5 OS=Mus musculus GN=Ipo5 PE=1 SV=3 - [IPO5_MOUSE]	2.19	1.28286	1.47828	1.60794	1.08447		2.37	0.747296	0.900512	0.974533	1.13801		3.19	1.14614	1.16495	1.48909	1.35664
Q8BL97	Serine/arginine-rich splicing factor 7 OS=Mus musculus GN=Srsf7 PE=1 SV=1 - [SRSF7_MOUSE]	21.35	0.900136	1.01086	0.876625	0.853828		15.36	1.2532	0.97126	0.884262	1.12371		15.36	0.90086	0.858515	0.799575	0.775896
Q8BMF4	Dihydrolipoyllysine-residue acetyltransferase component of pyruvate dehydrogenase complex, mitochondrial OS=Mus musculus GN=Dlat PE=1 SV=2 - [ODP2_MOUSE]	1.4	1.94982	0.91703	2.14438	2.47264		1.4	0.866326	1.16263	1.2193	1.24781		1.4	0.86774	0.924516	0.607561	0.954572
Q8BMJ2	Leucine--tRNA ligase, cytoplasmic OS=Mus musculus GN=Lars PE=2 SV=2 - [SYLC_MOUSE]	0.59	1.39655	1.30723	0.986416	0.803921		0.59	1.28377	1.65116	1.6431	0.789589		0.59	1.13075	1.73487	1.06453	1.47789
Q8BMS1	Trifunctional enzyme subunit alpha, mitochondrial OS=Mus musculus GN=Hadha PE=1 SV=1 - [ECHA_MOUSE]	6.16	1.10003	0.815989	1.59383	0.807231		6.95	0.880396	1.23865	0.998369	0.739918		3.41	0.870324	0.906029	1.02924	0.978553
Q8BTM8	Filamin-A OS=Mus musculus GN=Flna PE=1 SV=5 - [FLNA_MOUSE]	3.97	0.984913	0.817159	0.817525	0.771588		2.23	0.671758	0.597772	0.795553	0.705161		2.64	0.545873	0.780698	0.520555	0.684745
Q8BU30	Isoleucine--tRNA ligase, cytoplasmic OS=Mus musculus GN=Iars PE=2 SV=2 - [SYIC_MOUSE]	0.63	1.827	0.936156	1.59634	1.34174		0.63	1.13661	1.55265	0.862871	1.04609		0.63	0.733708	1.00481	1.04461	1.07596
Q8BWT1	3-ketoacyl-CoA thiolase, mitochondrial OS=Mus musculus GN=Acaa2 PE=1 SV=3 - [THIM_MOUSE]	14.11	1.03193	0.842868	1.86024	1.36888		7.81	1.11109	1.11503	0.769731	1.5406		12.85	1.3291	0.916893	1.12057	1.3577
Q8BWY3	Eukaryotic peptide chain release factor subunit 1 OS=Mus musculus GN=Etf1 PE=1 SV=4 - [ERF1_MOUSE]	2.97	1.23709	1.85404	1.68172	1.46568		5.26	1.01255	1.53887	1.73711	0.989222		8.7	0.955633	1.21423	1.10517	0.657684
Q8BY71	Histone acetyltransferase type B catalytic subunit OS=Mus musculus GN=Hat1 PE=2 SV=1 - [HAT1_MOUSE]	2.4	0.83537	0.645171	0.668729	0.946988		4.09	1.57857	1.24353	1.246	1.49312		4.33	1.06826	0.895095	1.32522	1.28343
Q8C1B7	Septin-11 OS=Mus musculus GN=Sept11 PE=1 SV=4 - [SEP11_MOUSE]	4.41	0.534381	0.535706	0.631104	0.783663		5.8	0.787779	0.803949	0.637513	0.911667		5.8	0.791105	1.15383	0.867657	0.89779
Q8C5N3	Pre-mRNA-splicing factor CWC22 homolog OS=Mus musculus GN=Cwc22 PE=1 SV=1 - [CWC22_MOUSE]	0.88	1.41795	0.903233	0.792337	1.06157		0.88	1.43679	1.17287	0.956524	0.996782		0.88	0.947713	1.02054	1.03572	1.16482
Q8CDN6	Thioredoxin-like protein 1 OS=Mus musculus GN=Txnl1 PE=1 SV=3 - [TXNL1_MOUSE]	2.42	1.13325	1.26282	1.17363	0.994809		2.42	0.941885	1.09453	1.26661	1.02591		2.42	1.32971	1.21364	1.14668	0.937237
Q8CFI7	DNA-directed RNA polymerase II subunit RPB2 OS=Mus musculus GN=Polr2b PE=2 SV=2 - [RPB2_MOUSE]	0.68	1.05233	1.10843	1.39344	1.03063		1.79	1.3183	1.24125	1.13656	1.78779		0.85	2.0171	1.94335	1.39928	1.85372
Q8CFQ3	Intron-binding protein aquarius OS=Mus musculus GN=Aqr PE=2 SV=2 - [AQR_MOUSE]	0.95	1.32066	1.12493	1.09213	0.938638		0.41	1.34041	1.26761	1.34692	1.38404		0.54	1.18877	1.22003	1.07891	1.18739
Q8CG47	Structural maintenance of chromosomes protein 4 OS=Mus musculus GN=Smc4 PE=1 SV=1 - [SMC4_MOUSE]	2.1	1.26197	1.08894	0.996227	1.37752		1.4	1.51499	1.4653	1.05566	1.21698		2.95	0.975352	1.01569	1.0651	0.89461
Q8CGC7	Bifunctional glutamate/proline--tRNA ligase OS=Mus musculus GN=Eprs PE=2 SV=4 - [SYEP_MOUSE]	4.89	1.05555	1.19243	1.0752	1.15874		4.3	1.48414	1.7422	1.39826	1.49239		2.45	0.890648	1.10675	1.15642	1.2839
Q8CGK3	Lon protease homolog, mitochondrial OS=Mus musculus GN=Lonp1 PE=1 SV=2 - [LONM_MOUSE]	2.21	1.58102	1.01288	1.74026	1.15926		1.79	1.51766	1.38438	1.32799	1.36046		0.95	1.10612	1.16339	1.15118	1.16366
Q8CIE6	Coatomer subunit alpha OS=Mus musculus GN=Copa PE=1 SV=2 - [COPA_MOUSE]	1.88	0.857774	1.16902	0.626419	0.884369		2.12	1.09514	1.05632	1.14178	0.859714		1.63	0.847373	1.09899	0.923362	0.791926
Q8JZQ9	Eukaryotic translation initiation factor 3 subunit B OS=Mus musculus GN=Eif3b PE=1 SV=1 - [EIF3B_MOUSE]	9.96	1.32469	1.21186	1.65202	1.29612		3.99	1.62542	1.95403	1.76484	1.20734		9.09	1.39664	1.36844	1.62987	1.60702
Q8K1B8	Fermitin family homolog 3 OS=Mus musculus GN=Fermt3 PE=1 SV=1 - [URP2_MOUSE]	1.95	0.889146	0.878282	0.899103	0.862682		3.46	0.847427	0.532042	0.905052	1.2385		1.95	0.833516	1.25946	0.879542	1.16702
Q8K297	Procollagen galactosyltransferase 1 OS=Mus musculus GN=Glt25d1 PE=1 SV=2 - [GT251_MOUSE]	0.97	1.01826	1.05413	1.21598	1.20065		1.3	1.01864	1.17521	1.09057	1.31311		1.3	1.03455	1.25596	1.08493	1.03935
Q8K2B3	Succinate dehydrogenase [ubiquinone] flavoprotein subunit, mitochondrial OS=Mus musculus GN=Sdha PE=1 SV=1 - [DHSA_MOUSE]	7.98	1.09905	0.920756	1.23962	1.03713		1.2	1.37581	1.39162	1.75752	1.94914		3.77	1.28844	1.00893	1.21696	1.31814
Q8K2Z4	Condensin complex subunit 1 OS=Mus musculus GN=Ncapd2 PE=1 SV=2 - [CND1_MOUSE]	0.5	1.15262	0.985368	1.48357	1.51037		1.44	1.62929	1.04919	1.29674	1.46288		0.5	1.48681	1.55747	1.57185	1.71548
Q8K310	Matrin-3 OS=Mus musculus GN=Matr3 PE=1 SV=1 - [MATR3_MOUSE]	3.19	1.33946	1.07464	1.49207	0.730126		1.06	0.639552	0.746801	0.663192	0.701705		3.19	1.04169	1.07359	0.696298	0.988428
Q8K4Z5	Splicing factor 3A subunit 1 OS=Mus musculus GN=Sf3a1 PE=1 SV=1 - [SF3A1_MOUSE]	2.78	0.893389	1.26546	1.22689	0.856322		4.8	1.08226	0.955388	1.19301	1.26517		2.15	1.21002	1.05216	1.0207	1.03504
Q8QZY1	Eukaryotic translation initiation factor 3 subunit L OS=Mus musculus GN=Eif3l PE=1 SV=1 - [EIF3L_MOUSE]	6.38	1.16955	1.2863	1.52836	1.16146		6.38	1.45774	1.53406	0.992857	1.10961		6.38	1.14681	1.36392	1.63304	1.40297
Q8R016	Bleomycin hydrolase OS=Mus musculus GN=Blmh PE=2 SV=1 - [BLMH_MOUSE]	6.59	0.970414	0.856335	0.918679	0.862066		7.03	0.904708	1.19823	1.18456	1.29124		4.4	1.16475	0.820429	1.13339	1.29091
Q8R081	Heterogeneous nuclear ribonucleoprotein L OS=Mus musculus GN=Hnrnpl PE=1 SV=2 - [HNRPL_MOUSE]	9.22	0.846855	0.839422	0.696915	0.748315		12.63	0.952856	1.0292	0.781095	0.895735		8.19	0.96617	0.967476	0.803875	0.865628
Q8R0F6	Integrin-linked kinase-associated serine/threonine phosphatase 2C OS=Mus musculus GN=Ilkap PE=2 SV=1 - [ILKAP_MOUSE]	3.06	1.22178	0.884021	0.624077	1.04651		3.06	1.12119	0.692419	1.27166	0.887659		3.06	0.851098	0.601907	0.649673	0.829815
Q8R1B4	Eukaryotic translation initiation factor 3 subunit C OS=Mus musculus GN=Eif3c PE=1 SV=1 - [EIF3C_MOUSE]	6.04	1.18969	1.40892	1.33775	1.13264		3.84	1.07679	1.04795	1.10202	0.982157		3.95	1.269	1.36964	1.55027	1.33045
Q8R3C0	Mini-chromosome maintenance complex-binding protein OS=Mus musculus GN=Mcmbp PE=2 SV=1 - [MCMBP_MOUSE]	2.8	1.12725	1.4095	1.39619	1.02586		1.09	1.38114	1.76777	1.46027	0.857599		1.09	1.37831	1.37331	1.64973	1.29379
Q8VCM7	Fibrinogen gamma chain OS=Mus musculus GN=Fgg PE=2 SV=1 - [FIBG_MOUSE]	4.36	1.10496	1.58792	1.42797	1.35805		4.36	1.21226	1.16982	1.45363	0.810215		4.36	1.30413	2.4279	1.27117	0.934808
Q8VDD5	Myosin-9 OS=Mus musculus GN=Myh9 PE=1 SV=4 - [MYH9_MOUSE]	16.02	0.891615	0.605804	0.822903	0.904855		16.38	0.937897	0.765877	0.86346	0.867197		13.21	0.73159	0.771183	0.761319	0.910496
Q8VDM4	26S proteasome non-ATPase regulatory subunit 2 OS=Mus musculus GN=Psmd2 PE=1 SV=1 - [PSMD2_MOUSE]	8.26	1.00881	1.06772	0.919687	0.982129		12.44	0.936314	0.976831	0.963781	0.878427		4.07	0.977325	0.883493	0.991469	0.909897
Q8VDP4	DBIRD complex subunit KIAA1967 homolog OS=Mus musculus PE=1 SV=2 - [K1967_MOUSE]	1.63	2.2264	0.767587	1.63048	1.94345		0.87	1.09447	0.947514	1.03769	1.78483		3.15	0.827781	1.10528	0.750827	1.32432
Q8VE37	Regulator of chromosome condensation OS=Mus musculus GN=Rcc1 PE=1 SV=1 - [RCC1_MOUSE]	1.9	1.13485	1.08754	1.08644	1.32957		1.9	1.38588	1.06738	1.03716	2.30607		3.8	1.33347	0.977057	0.826263	1.05759
Q8VE97	Serine/arginine-rich splicing factor 4 OS=Mus musculus GN=Srsf4 PE=2 SV=1 - [SRSF4_MOUSE]	4.7	0.756207	0.690332	0.733695	0.822131		4.7	0.909423	1.17811	0.985882	1.11435		4.7	0.973462	0.979059	0.959629	1.45373
Q8VEE4	Replication protein A 70 kDa DNA-binding subunit OS=Mus musculus GN=Rpa1 PE=2 SV=1 - [RFA1_MOUSE]	5.46	1.0288	0.879123	0.986479	1.1059		4.33	1.63083	1.01766	0.938178	1.34677		1.44	1.23514	0.919051	0.995097	1.61669
Q8VEK3	Heterogeneous nuclear ribonucleoprotein U OS=Mus musculus GN=Hnrnpu PE=1 SV=1 - [HNRPU_MOUSE]	15.63	0.898859	1.11643	0.907709	0.952817		10.38	1.03353	1.09962	1.00725	0.959974		11	1.09171	1.05047	1.00845	0.876056
Q8VEM8	Phosphate carrier protein, mitochondrial OS=Mus musculus GN=Slc25a3 PE=1 SV=1 - [MPCP_MOUSE]	2.24	0.874543	1.2156	1.06266	0.811513		5.04	1.01044	1.20873	0.813905	1.01505		2.8	1.30236	1.29646	1.49949	1.13308
Q8VH51	RNA-binding protein 39 OS=Mus musculus GN=Rbm39 PE=1 SV=2 - [RBM39_MOUSE]	4.34	0.838487	0.925709	1.08753	0.943969		6.23	0.93266	1.03425	0.921028	1.02307		6.42	0.955161	0.970702	1.1199	0.894614
Q8VHN8	Protein syndesmos OS=Mus musculus GN=Nudt16l1 PE=1 SV=2 - [SDOS_MOUSE]	7.58	1.19694	1.53148	1.45165	1.53767		3.79	1.63464	0.902776	1.207	1.48502		12.32	1.75368	1.44545	1.58532	1.28792
Q8VIJ6	Splicing factor, proline- and glutamine-rich OS=Mus musculus GN=Sfpq PE=1 SV=1 - [SFPQ_MOUSE]	5.87	1.51656	1.2066	1.31774	1.11247		5.87	1.11904	1.19859	1.00442	1.20092		6.01	1.06528	1.69251	1.0211	1.27764
Q91V12	Cytosolic acyl coenzyme A thioester hydrolase OS=Mus musculus GN=Acot7 PE=1 SV=2 - [BACH_MOUSE]	7.09	1.11601	0.98533	0.922147	1.58235		8.14	1.69969	1.0212	1.04416	1.61718		5.77	0.974422	0.947881	0.638086	1.06262
Q91V92	ATP-citrate synthase OS=Mus musculus GN=Acly PE=1 SV=1 - [ACLY_MOUSE]	4.86	0.846267	1.06172	0.952447	0.854534		4.22	1.03293	0.697468	1.07351	1.25076		5.68	0.843085	1.06008	1.12067	1.09961
Q91VC3	Eukaryotic initiation factor 4A-III OS=Mus musculus GN=Eif4a3 PE=2 SV=3 - [IF4A3_MOUSE]	13.63	1.12582	1.02703	1.01747	0.987721		9.98	1.11468	0.807486	1.17745	0.894288		13.38	1.09089	1.05108	1.0357	1.0734
Q91VR5	ATP-dependent RNA helicase DDX1 OS=Mus musculus GN=Ddx1 PE=1 SV=1 - [DDX1_MOUSE]	6.35	3.65869	0.697628	0.9372	0.744797		3.11	0.835627	1.10057	0.800507	0.836281		5.41	1.00692	1.13206	0.986266	0.966115
Q91VW3	SH3 domain-binding glutamic acid-rich-like protein 3 OS=Mus musculus GN=Sh3bgrl3 PE=1 SV=1 - [SH3L3_MOUSE]	27.96	0.578656	0.627405	0.60767	0.95953		27.96	0.890838	0.60512	0.956956	0.755312		27.96	0.670757	0.696151	0.549836	0.702704
Q91WJ8	Far upstream element-binding protein 1 OS=Mus musculus GN=Fubp1 PE=1 SV=1 - [FUBP1_MOUSE]	6.14	0.833579	0.876695	1.00168	0.880068		8.14	0.968682	1.1807	0.96789	0.92342		5.84	1.56516	1.34836	1.54246	1.36638
Q91WQ3	Tyrosine--tRNA ligase, cytoplasmic OS=Mus musculus GN=Yars PE=2 SV=3 - [SYYC_MOUSE]	2.27	0.98345	0.88461	1.14989	1.19188		1.7	0.983304	0.811805	0.786184	0.925727		4.55	1.9283	2.17579	1.31351	1.82576
Q91X72	Hemopexin OS=Mus musculus GN=Hpx PE=1 SV=2 - [HEMO_MOUSE]	4.13	3.57526	1.54478	1.11321	0.536507		1.74	1.90328	2.04666	2.68007	1.52273		5.87	2.50381	3.04264	2.09258	2.24975
Q920B9	FACT complex subunit SPT16 OS=Mus musculus GN=Supt16h PE=1 SV=2 - [SP16H_MOUSE]	0.76	1.24128	1.23665	0.957834	1.14142		2.96	1.17632	1.29578	0.946087	1.35766		2.96	1.2259	1.27941	1.09528	1.27789
Q921F2	TAR DNA-binding protein 43 OS=Mus musculus GN=Tardbp PE=1 SV=1 - [TADBP_MOUSE]	8.7	1.00142	0.786381	1.02892	0.98436		11.11	1.22489	0.962987	0.92616	0.991772		5.8	0.900194	0.789051	0.597039	0.895457
Q921F4	Heterogeneous nuclear ribonucleoprotein L-like OS=Mus musculus GN=Hnrpll PE=1 SV=3 - [HNRLL_MOUSE]	7.11	1.23361	0.926225	0.918483	0.964534		4.4	0.732843	0.705667	0.848827	0.857684		3.05	0.695012	0.679019	0.581435	0.924995
Q921I1	Serotransferrin OS=Mus musculus GN=Tf PE=1 SV=1 - [TRFE_MOUSE]	14.78	1.85387	1.6456	1.13882	1.34594		11.76	1.48498	2.01533	1.92244	1.01804		22.67	1.44822	2.24343	2.01265	1.48836
Q921M3	Splicing factor 3B subunit 3 OS=Mus musculus GN=Sf3b3 PE=2 SV=1 - [SF3B3_MOUSE]	7.07	1.16846	0.993945	1.10015	0.99818		7.15	1.17481	1.13389	1.14468	1.07728		11.42	1.05279	0.856136	1.01401	1.09366
Q922B2	Aspartate--tRNA ligase, cytoplasmic OS=Mus musculus GN=Dars PE=2 SV=2 - [SYDC_MOUSE]	18.56	0.842701	0.974056	0.938195	1.27922		18.56	1.02414	1.1913	1.1903	1.19596		18.96	1.0378	1.26623	0.951393	1.41913
Q922D8	C-1-tetrahydrofolate synthase, cytoplasmic OS=Mus musculus GN=Mthfd1 PE=1 SV=4 - [C1TC_MOUSE]	5.24	1.00343	1.64448	1.30207	1.08849		5.24	1.35694	1.28968	1.38084	1.14988		5.78	0.922558	1.3391	1.14535	0.831187
Q922R8	Protein disulfide-isomerase A6 OS=Mus musculus GN=Pdia6 PE=1 SV=3 - [PDIA6_MOUSE]	2.05	0.889651	0.664389	1.10978	0.771038		2.05	0.980089	0.841661	0.851858	0.784618		8.18	1.11358	0.865604	1.16077	1.15134
Q922U2	Keratin, type II cytoskeletal 5 OS=Mus musculus GN=Krt5 PE=1 SV=1 - [K2C5_MOUSE]	9.48	0.476044	0.551027	0.665034	0.92631		12.24	0.120949	0.386127	0.331409	0.234899		11.9	0.523723	0.535699	0.360823	0.808556
Q922V4	Pleiotropic regulator 1 OS=Mus musculus GN=Plrg1 PE=2 SV=1 - [PLRG1_MOUSE]	1.56	1.23774	1.27287	1.04722	1.18348		1.56	1.41277	1.41431	1.35154	1.35931		1.56	1.24795	1.70736	1.39717	1.38211
Q923D4	Splicing factor 3B subunit 5 OS=Mus musculus GN=Sf3b5 PE=2 SV=1 - [SF3B5_MOUSE]	10.47	1.0318	0.956301	0.741365	0.920204		10.47	0.675256	0.900383	0.864348	1.12998		10.47	0.822149	0.463609	1.23233	1.1291
Q93092	Transaldolase OS=Mus musculus GN=Taldo1 PE=1 SV=2 - [TALDO_MOUSE]	11.28	0.440441	0.536773	0.580373	0.606507		21.96	0.586309	0.548725	0.794365	0.609841		8.61	0.582407	0.602004	0.742268	0.489002
Q99020	Heterogeneous nuclear ribonucleoprotein A/B OS=Mus musculus GN=Hnrnpab PE=1 SV=1 - [ROAA_MOUSE]	16.14	1.00453	0.875645	0.935503	1.01251		15.79	1.4907	1.15091	1.1951	1.19761		21.05	0.927806	0.912436	1.04021	1.28023
Q99JI4	26S proteasome non-ATPase regulatory subunit 6 OS=Mus musculus GN=Psmd6 PE=2 SV=1 - [PSMD6_MOUSE]	9	1.26577	0.932609	1.14878	1.00574		4.37	0.815301	0.663561	0.546051	0.754718		8.23	0.899847	0.941824	0.817934	1.02809
Q99JT2	Serine/threonine-protein kinase MST4 OS=Mus musculus GN=Mst4 PE=2 SV=1 - [MST4_MOUSE]	1.68	1.23702	0.674223	1.03726	0.835892		4.09	0.722743	0.804246	0.791827	0.720124		1.68	0.745861	0.84838	0.602775	0.765895
Q99JT9	1,2-dihydroxy-3-keto-5-methylthiopentene dioxygenase OS=Mus musculus GN=Adi1 PE=1 SV=1 - [MTND_MOUSE]	4.47	1.36105	1.2754	0.99673	1.14769		4.47	1.26393	2.0708	1.15167	1.28487		4.47	0.879989	1.06734	0.804467	1.1089
Q99JX4	Eukaryotic translation initiation factor 3 subunit M OS=Mus musculus GN=Eif3m PE=2 SV=1 - [EIF3M_MOUSE]	5.08	1.25974	1.75777	1.36153	1.6428		2.41	1.47363	1.27428	1.16062	1.14186		2.41	1.09177	0.893352	1.7629	1.13957
Q99JY0	Trifunctional enzyme subunit beta, mitochondrial OS=Mus musculus GN=Hadhb PE=1 SV=1 - [ECHB_MOUSE]	11.58	1.26633	0.834584	1.85767	0.917967		8	0.695726	1.08445	0.835353	0.70873		9.26	0.924845	1.18946	1.07049	1.06003
Q99K48	Non-POU domain-containing octamer-binding protein OS=Mus musculus GN=Nono PE=1 SV=3 - [NONO_MOUSE]	8.03	0.875537	1.00955	0.871741	1.22361		7.19	1.02686	0.965935	1.05037	0.861179		3.81	1.56306	1.32062	1.35529	1.26651
Q99KI0	Aconitate hydratase, mitochondrial OS=Mus musculus GN=Aco2 PE=1 SV=1 - [ACON_MOUSE]	14.49	1.19762	0.711336	1.89037	0.837103		15.51	1.00826	1.29286	0.989893	0.844234		14.23	0.876373	0.864666	0.681417	1.16874
Q99KP6	Pre-mRNA-processing factor 19 OS=Mus musculus GN=Prpf19 PE=2 SV=1 - [PRP19_MOUSE]	7.54	1.03553	1.06128	0.851503	0.851454		5.56	0.843383	0.934565	0.94392	1.19601		7.54	0.712611	0.960234	0.800015	0.784692
Q99L47	Hsc70-interacting protein OS=Mus musculus GN=St13 PE=2 SV=1 - [F10A1_MOUSE]	4.58	1.05374	0.944394	1.2222	1.48784		9.16	1.15993	0.886992	1.35769	1.36451		8.63	1.01648	1.00968	1.00855	1.60865
Q99LP6	GrpE protein homolog 1, mitochondrial OS=Mus musculus GN=Grpel1 PE=1 SV=1 - [GRPE1_MOUSE]	5.07	1.12076	1.36304	1.96612	1.53192		5.07	1.54039	1.81033	1.80891	1.06051		5.07	1.64701	1.24722	2.13972	1.39925
Q99LS3	Phosphoserine phosphatase OS=Mus musculus GN=Psph PE=1 SV=1 - [SERB_MOUSE]	5.33	1.91097	1.53495	2.25675	1.4481		5.33	0.812059	2.25732	1.15506	1.08847		3.56	1.12309	1.05454	0.8032	1.04514
Q99LX0	Protein DJ-1 OS=Mus musculus GN=Park7 PE=1 SV=1 - [PARK7_MOUSE]	29.1	1.0729	0.730749	0.869602	1.22572		16.93	1.02003	0.523972	0.695111	1.17269		33.33	0.959022	0.62468	0.64898	1.07506
Q99MD9	Nuclear autoantigenic sperm protein OS=Mus musculus GN=Nasp PE=1 SV=2 - [NASP_MOUSE]	4.66	0.983014	0.898493	1.04005	1.24975		2.85	1.33724	1.60987	1.13399	1.46614		3.1	1.20835	1.04381	1.01258	1.19461
Q99MR6	Serrate RNA effector molecule homolog OS=Mus musculus GN=Srrt PE=1 SV=1 - [SRRT_MOUSE]	3.43	1.04435	0.952938	1.05583	1.00645		2.97	1.2759	1.26136	0.936644	1.46116		1.71	0.862214	1.08033	0.733839	1.09774
Q99NB9	Splicing factor 3B subunit 1 OS=Mus musculus GN=Sf3b1 PE=1 SV=1 - [SF3B1_MOUSE]	2.07	0.937438	0.835734	0.843051	0.943731		2.07	0.777626	0.793351	0.969634	0.761782		1.38	1.13249	0.758568	1.22912	0.714092
Q99P88	Nuclear pore complex protein Nup155 OS=Mus musculus GN=Nup155 PE=2 SV=1 - [NU155_MOUSE]	0.79	1.44742	1.46024	1.44357	1.27823		1.8	1.43129	1.77368	1.06782	0.787664		1.87	1.85439	1.59628	2.34572	2.12691
Q99PT1	Rho GDP-dissociation inhibitor 1 OS=Mus musculus GN=Arhgdia PE=1 SV=3 - [GDIR1_MOUSE]	11.27	0.637344	0.626858	0.671161	0.677548		11.27	0.659258	0.414042	0.527738	0.74195		11.27	0.587251	0.650466	0.699828	0.956792
Q99PV0	Pre-mRNA-processing-splicing factor 8 OS=Mus musculus GN=Prpf8 PE=1 SV=2 - [PRP8_MOUSE]	2.66	0.829605	0.879248	0.879043	1.037		2.87	0.937388	1.03554	1.19291	0.982861		2.61	0.964341	0.906857	1.11637	0.82012
Q9CPR4	60S ribosomal protein L17 OS=Mus musculus GN=Rpl17 PE=2 SV=3 - [RL17_MOUSE]	5.43	1.61858	2.86075	1.86422	2.1603		14.13	2.15706	1.79116	2.13163	1.79045		5.43	1.67902	1.65001	1.46961	1.46843
Q9CPU0	Lactoylglutathione lyase OS=Mus musculus GN=Glo1 PE=1 SV=3 - [LGUL_MOUSE]	9.24	0.735257	0.789649	0.686128	0.827035		4.89	0.838277	0.38534	0.716182	0.765284		4.89	0.829609	0.992661	0.856638	0.952409
Q9CPV4	Glyoxalase domain-containing protein 4 OS=Mus musculus GN=Glod4 PE=2 SV=1 - [GLOD4_MOUSE]	5.03	0.789372	1.08352	0.742302	0.954151		2.35	0.663309	0.692568	0.80631	0.975368		5.03	0.832727	0.8712	0.847327	1.02763
Q9CPW4	Actin-related protein 2/3 complex subunit 5 OS=Mus musculus GN=Arpc5 PE=2 SV=3 - [ARPC5_MOUSE]	7.95	0.848339	0.724514	0.692065	0.861979		12.58	0.923365	0.563381	0.74717	0.894465		7.95	0.579659	0.761005	0.51779	0.659939
Q9CPY7	Cytosol aminopeptidase OS=Mus musculus GN=Lap3 PE=1 SV=3 - [AMPL_MOUSE]	2.31	1.2107	1.00176	0.91937	0.992606		1.35	0.828019	0.794333	0.96886	0.789515		3.66	1.02333	0.769536	0.969146	1.06628
Q9CQ48	NudC domain-containing protein 2 OS=Mus musculus GN=Nudcd2 PE=1 SV=1 - [NUDC2_MOUSE]	5.73	1.18596	1.39094	1.34344	1.33099		5.73	1.00286	1.00212	0.966233	1.22751		5.73	1.03096	1.02547	1.18783	1.41357
Q9CQ65	S-methyl-5'-thioadenosine phosphorylase OS=Mus musculus GN=Mtap PE=2 SV=1 - [MTAP_MOUSE]	9.19	1.85679	1.39326	1.34203	1.81493		9.19	1.26498	1.84617	1.22022	1.79982		13.43	1.48328	1.21628	1.29614	1.94182
Q9CQ71	Replication protein A 14 kDa subunit OS=Mus musculus GN=Rpa3 PE=2 SV=1 - [RFA3_MOUSE]	9.92	0.893666	0.898351	0.728942	1.10079		9.92	1.69658	1.13542	0.813209	1.63724		9.92	0.8223	1.08299	0.768207	1.40645
Q9CQ79	Thioredoxin domain-containing protein 9 OS=Mus musculus GN=Txndc9 PE=1 SV=1 - [TXND9_MOUSE]	3.98	0.927529	2.7407	1.54498	1.58908		3.98	1.46162	1.61802	1.68576	1.91469		7.08	1.10501	1.23365	1.20408	2.17205
Q9CQC6	Basic leucine zipper and W2 domain-containing protein 1 OS=Mus musculus GN=Bzw1 PE=1 SV=1 - [BZW1_MOUSE]	3.34	1.64573	1.96215	1.54045	1.85904		3.34	2.70823	1.74048	2.07939	1.72461		8.83	1.39918	1.51524	1.51276	1.57981
Q9CQE1	Protein NipSnap homolog 3B OS=Mus musculus GN=Nipsnap3b PE=1 SV=1 - [NPS3B_MOUSE]	2.43	1.37504	0.708519	0.859479	1.22578		2.43	1.05218	0.897342	0.669917	1.81479		2.43	1.0598	0.634627	0.737866	0.950111
Q9CQE8	UPF0568 protein C14orf166 homolog OS=Mus musculus PE=2 SV=1 - [CN166_MOUSE]	3.28	1.1899	0.663586	0.883124	1.08018		3.28	0.7383	0.950147	0.936494	0.741745		3.28	1.21006	1.37806	1.48017	1.47249
Q9CQF3	Cleavage and polyadenylation specificity factor subunit 5 OS=Mus musculus GN=Nudt21 PE=2 SV=1 - [CPSF5_MOUSE]	7.05	0.782415	0.666136	0.757343	0.750666		13.66	0.767731	0.777134	0.822796	0.938643		13.66	0.781887	0.823365	0.600675	0.698886
Q9CQI3	Glia maturation factor beta OS=Mus musculus GN=Gmfb PE=1 SV=3 - [GMFB_MOUSE]	11.27	0.674396	0.380034	0.539427	0.704777		11.27	0.909774	1.05506	1.10016	1.09935		11.27	0.760088	0.93455	0.94112	1.34128
Q9CQM5	Thioredoxin domain-containing protein 17 OS=Mus musculus GN=Txndc17 PE=1 SV=1 - [TXD17_MOUSE]	15.45	0.702535	0.712628	0.476301	0.653027		15.45	0.639901	0.665169	0.607829	0.79338		8.13	0.846915	0.830193	0.666035	0.947228
Q9CQN1	Heat shock protein 75 kDa, mitochondrial OS=Mus musculus GN=Trap1 PE=1 SV=1 - [TRAP1_MOUSE]	3.82	1.73298	1.3644	1.71656	2.02631		2.83	2.35549	1.27457	1.48511	1.7675		2.97	1.33914	1.40661	1.52802	1.20549
Q9CQR2	40S ribosomal protein S21 OS=Mus musculus GN=Rps21 PE=2 SV=1 - [RS21_MOUSE]	10.84	1.11632	1.41644	1.10487	1.21981		10.84	1.38979	1.26324	1.1596	1.09974		10.84	1.07256	1.06673	1.14266	1.07684
Q9CQV8	14-3-3 protein beta/alpha OS=Mus musculus GN=Ywhab PE=1 SV=3 - [1433B_MOUSE]	19.11	0.622838	0.789814	0.701789	0.993776		15.45	0.946255	0.819055	0.972937	1.0203		19.11	0.826352	0.853637	0.826284	1.25341
Q9CR16	Peptidyl-prolyl cis-trans isomerase D OS=Mus musculus GN=Ppid PE=1 SV=3 - [PPID_MOUSE]	9.73	0.731548	1.39267	1.2765	0.951667		9.19	1.23123	1.69533	2.03125	1.25893		12.16	1.161	0.939341	1.1705	1.19489
Q9CR21	Acyl carrier protein, mitochondrial OS=Mus musculus GN=Ndufab1 PE=1 SV=1 - [ACPM_MOUSE]	5.13	1.42274	0.924539	1.69589	1.08136		5.13	1.20032	1.01861	1.18487	1.05819		5.13	1.31964	1.13821	1.06946	1.15703
Q9CR57	60S ribosomal protein L14 OS=Mus musculus GN=Rpl14 PE=2 SV=3 - [RL14_MOUSE]	5.53	0.62312	1.24777	0.688462	1.08757		5.53	0.971121	0.757651	0.544018	0.544778		5.53	0.871921	0.692146	0.540065	1.06803
Q9CS42	Ribose-phosphate pyrophosphokinase 2 OS=Mus musculus GN=Prps2 PE=1 SV=4 - [PRPS2_MOUSE]	16.35	0.585572	0.890185	0.656035	1.21499		14.15	1.92946	1.02791	1.03077	0.961584		14.15	0.987238	0.802294	0.827748	0.993611
Q9CSU0	Regulation of nuclear pre-mRNA domain-containing protein 1B OS=Mus musculus GN=Rprd1b PE=1 SV=2 - [RPR1B_MOUSE]	2.45	0.738523	0.549303	0.618293	0.85295		2.45	0.977239	1.04561	1.09069	0.905397		2.45	0.867256	0.820588	0.859227	0.761907
Q9CU62	Structural maintenance of chromosomes protein 1A OS=Mus musculus GN=Smc1a PE=1 SV=4 - [SMC1A_MOUSE]	3.08	0.800139	0.830633	0.990019	0.857933		4.79	1.00905	0.827582	0.991078	0.994258		1.46	1.19027	1.31597	1.28786	1.24427
Q9CVB6	Actin-related protein 2/3 complex subunit 2 OS=Mus musculus GN=Arpc2 PE=1 SV=3 - [ARPC2_MOUSE]	14.33	0.62872	0.543468	0.793633	0.666283		10.67	0.61867	0.661153	0.66717	0.738504		18.67	0.717675	0.836001	0.571737	0.831518
Q9CW46	Ribonucleoprotein PTB-binding 1 OS=Mus musculus GN=Raver1 PE=1 SV=2 - [RAVR1_MOUSE]	1.2	0.663168	0.920631	0.797765	1.1896		1.2	1.03406	0.878378	0.840308	0.904012		0.94	0.851452	0.781805	0.912289	1.01554
Q9CWJ9	Bifunctional purine biosynthesis protein PURH OS=Mus musculus GN=Atic PE=1 SV=2 - [PUR9_MOUSE]	16.39	0.995267	0.961474	1.02797	1.66744		19.26	1.31083	1.1411	1.07079	1.68286		14.53	1.00198	0.879419	1.017	1.27391
Q9CWL8	Beta-catenin-like protein 1 OS=Mus musculus GN=Ctnnbl1 PE=1 SV=1 - [CTBL1_MOUSE]	1.42	1.01665	1.16043	0.969984	1.06926		1.42	1.03891	0.935246	0.995761	1.0431		1.42	0.876443	0.98387	0.969679	1.11769
Q9CWZ3	RNA-binding protein 8A OS=Mus musculus GN=Rbm8a PE=1 SV=3 - [RBM8A_MOUSE]	5.17	2.00861	0.889797	1.5483	1.61575		5.17	1.40265	1.42958	1.24805	1.38018		4.6	0.500457	0.536451	0.477745	0.783551
Q9CX34	Suppressor of G2 allele of SKP1 homolog OS=Mus musculus GN=Sugt1 PE=2 SV=3 - [SUGT1_MOUSE]	6.55	1.11212	1.27409	1.08479	1.04532		6.55	0.898458	1.56266	1.15774	1.13781		2.68	1.26419	1.18588	1.5534	1.79748
Q9CX56	26S proteasome non-ATPase regulatory subunit 8 OS=Mus musculus GN=Psmd8 PE=2 SV=2 - [PSMD8_MOUSE]	5.1	1.12568	0.87537	1.03021	0.901174		4.53	0.970858	0.919444	0.894959	1.14935		4.53	0.930475	0.901712	0.852059	0.942186
Q9CX86	Heterogeneous nuclear ribonucleoprotein A0 OS=Mus musculus GN=Hnrnpa0 PE=1 SV=1 - [ROA0_MOUSE]	15.41	0.620151	0.89788	0.829339	0.706163		12.79	0.688655	0.778922	0.804522	0.744074		15.08	0.877524	1.19315	0.959927	0.977234
Q9CXW3	Calcyclin-binding protein OS=Mus musculus GN=Cacybp PE=1 SV=1 - [CYBP_MOUSE]	10.92	0.917219	1.36512	1.15467	1.2447		6.99	1.01465	1.27248	1.19097	1.10122		6.99	1.30457	1.226	1.27499	1.28081
Q9CXW4	60S ribosomal protein L11 OS=Mus musculus GN=Rpl11 PE=1 SV=4 - [RL11_MOUSE]	19.1	0.905588	1.06924	0.887787	0.913867		20.22	1.03232	1.17251	1.07602	1.01286		12.92	0.852522	0.940638	0.87656	0.940659
Q9CXY6	Interleukin enhancer-binding factor 2 OS=Mus musculus GN=Ilf2 PE=1 SV=1 - [ILF2_MOUSE]	4.62	0.789428	0.655518	0.80169	0.744699		10	0.751198	0.983542	1.12427	0.904271		8.21	0.876016	1.00168	1.02897	0.919781
Q9CY66	H/ACA ribonucleoprotein complex subunit 1 OS=Mus musculus GN=Gar1 PE=2 SV=1 - [GAR1_MOUSE]	3.9	0.929923	0.986521	0.876648	0.978493		3.9	1.11216	1.14143	1.0851	0.959194		7.79	1.13321	1.24474	1.14463	0.937341
Q9CZD3	Glycine--tRNA ligase OS=Mus musculus GN=Gars PE=1 SV=1 - [SYG_MOUSE]	2.74	1.52312	0.749055	1.15793	1.06037		2.74	1.40011	2.15969	1.07865	1.17994		2.74	0.794438	1.02422	1.01421	1.12485
Q9CZM2	60S ribosomal protein L15 OS=Mus musculus GN=Rpl15 PE=2 SV=4 - [RL15_MOUSE]	6.86	0.742274	1.1332	0.812403	0.900425		10.29	0.879002	0.875654	0.899358	0.993463		6.86	0.646799	0.962745	0.928029	1.1707
Q9CZU6	Citrate synthase, mitochondrial OS=Mus musculus GN=Cs PE=1 SV=1 - [CISY_MOUSE]	13.15	0.932773	1.05806	1.40744	0.954652		11.64	0.811585	1.00106	0.971525	0.882357		11.64	0.757546	0.786863	0.885435	0.827726
Q9CZX8	40S ribosomal protein S19 OS=Mus musculus GN=Rps19 PE=1 SV=3 - [RS19_MOUSE]	24.83	1.17626	1.28486	1.48541	1.18595		24.83	1.14877	1.13598	1.16675	1.20175		24.83	1.30215	1.18459	1.42251	1.53028
Q9D051	Pyruvate dehydrogenase E1 component subunit beta, mitochondrial OS=Mus musculus GN=Pdhb PE=1 SV=1 - [ODPB_MOUSE]	4.18	0.916366	0.602917	1.26801	0.861467		4.18	0.823724	0.866433	0.851687	0.573614		4.18	0.718743	0.691316	0.819422	0.569234
Q9D0B0	Serine/arginine-rich splicing factor 9 OS=Mus musculus GN=Srsf9 PE=1 SV=1 - [SRSF9_MOUSE]	8.11	0.953887	1.47069	1.3429	1.29337		4.5	1.16756	1.39081	1.40262	1.2705		4.5	2.10673	1.27632	1.74676	1.11241
Q9D0E1	Heterogeneous nuclear ribonucleoprotein M OS=Mus musculus GN=Hnrnpm PE=1 SV=3 - [HNRPM_MOUSE]	8.64	0.947312	1.12323	0.86048	0.899792		8.92	0.926464	0.715281	0.970653	0.851944		9.88	0.893824	0.852582	0.831758	0.804586
Q9D0I9	Arginine--tRNA ligase, cytoplasmic OS=Mus musculus GN=Rars PE=2 SV=2 - [SYRC_MOUSE]	5.15	1.08372	0.776656	1.01261	0.843172		8.18	0.898551	0.856682	0.988398	0.995872		8.64	1.16084	1.01386	1.03635	1.19331
Q9D0M5	Dynein light chain 2, cytoplasmic OS=Mus musculus GN=Dynll2 PE=1 SV=1 - [DYL2_MOUSE]	21.35	0.59774	0.535698	0.639345	0.432802		21.35	0.568759	0.773919	0.655406	0.781942		21.35	0.806306	0.620712	0.670239	0.680874
Q9D0R2	Threonine--tRNA ligase, cytoplasmic OS=Mus musculus GN=Tars PE=1 SV=2 - [SYTC_MOUSE]	4.29	1.2618	0.768794	0.784974	1.27337		5.12	0.841931	1.71787	1.19354	1.43883		5.12	1.02999	1.09477	0.957543	1.62209
Q9D0T1	NHP2-like protein 1 OS=Mus musculus GN=Nhp2l1 PE=2 SV=4 - [NH2L1_MOUSE]	31.25	1.2791	1.0802	1.06471	1.1731		39.84	1.40183	1.33989	1.33464	1.27164		31.25	1.01995	0.895012	1.34686	1.35114
Q9D1R9	60S ribosomal protein L34 OS=Mus musculus GN=Rpl34 PE=3 SV=2 - [RL34_MOUSE]	29.91	0.99262	1.10887	0.788828	1.12941		22.22	1.15744	0.335382	1.37718	1.27586		14.53	1.18506	1.36398	1.26394	1.26589
Q9D2G2	Dihydrolipoyllysine-residue succinyltransferase component of 2-oxoglutarate dehydrogenase complex, mitochondrial OS=Mus musculus GN=Dlst PE=1 SV=1 - [ODO2_MOUSE]	6.17	1.25296	0.627703	1.31585	0.780954		6.17	0.931064	0.811687	1.12007	0.79629		1.76	0.7752	1.05237	0.885265	0.889073
Q9D358	Low molecular weight phosphotyrosine protein phosphatase OS=Mus musculus GN=Acp1 PE=1 SV=3 - [PPAC_MOUSE]	7.59	1.50198	1.60289	1.04557	1.48037		7.59	1.28841	1.63875	0.913735	1.35826		7.59	0.929851	1.06681	0.79222	1.0953
Q9D554	Splicing factor 3A subunit 3 OS=Mus musculus GN=Sf3a3 PE=2 SV=2 - [SF3A3_MOUSE]	4.79	0.953544	0.918317	1.12705	1.05081		5.59	1.09065	1.12709	1.00604	1.05879		5.59	1.08316	1.09369	0.96128	0.95607
Q9D6R2	Isocitrate dehydrogenase [NAD] subunit alpha, mitochondrial OS=Mus musculus GN=Idh3a PE=1 SV=1 - [IDH3A_MOUSE]	5.74	1.42348	1.12948	1.15893	0.975635		3.01	1.09899	1.20982	0.932108	0.84077		5.74	1.45202	1.41145	1.37628	1.40558
Q9D7G0	Ribose-phosphate pyrophosphokinase 1 OS=Mus musculus GN=Prps1 PE=1 SV=4 - [PRPS1_MOUSE]	16.98	0.999677	0.869188	0.786097	0.913346		11.64	0.97087	0.858041	0.850263	0.813232		11.64	0.681102	0.927475	0.46221	0.99475
Q9D819	Inorganic pyrophosphatase OS=Mus musculus GN=Ppa1 PE=1 SV=1 - [IPYR_MOUSE]	7.96	1.0026	1.25179	1.27344	1.12799		9.69	1.04965	1.10499	1.29933	1.15435		10.73	0.993878	0.934759	1.15173	1.01917
Q9D8E6	60S ribosomal protein L4 OS=Mus musculus GN=Rpl4 PE=1 SV=3 - [RL4_MOUSE]	14.8	1.29171	1.83775	1.15156	1.53163		20.29	1.27802	1.14216	1.12818	1.44463		21.24	1.32578	1.29861	1.5941	1.53617
Q9D8N0	Elongation factor 1-gamma OS=Mus musculus GN=Eef1g PE=1 SV=3 - [EF1G_MOUSE]	18.54	0.817943	1.46131	1.03438	1.16836		24.49	1.06727	1.62838	1.29214	0.82322		19.68	0.794452	1.25679	1.98492	0.998693
Q9D8T7	SRA stem-loop-interacting RNA-binding protein, mitochondrial OS=Mus musculus GN=Slirp PE=1 SV=2 - [SLIRP_MOUSE]	9.82	1.67514	1.49481	1.1702	1.54768		9.82	0.906886	0.831569	1.1497	1.0429		9.82	1.23046	1.57595	1.11737	1.34557
Q9D8W5	26S proteasome non-ATPase regulatory subunit 12 OS=Mus musculus GN=Psmd12 PE=2 SV=4 - [PSD12_MOUSE]	3.95	1.03175	0.67601	0.869692	0.830316		9.65	0.921295	1.0006	1.0358	0.962975		5.48	1.19576	0.948527	1.32718	1.06915
Q9DAR7	m7GpppX diphosphatase OS=Mus musculus GN=Dcps PE=1 SV=1 - [DCPS_MOUSE]	2.07	0.98679	0.867167	1.03215	1.06557		4.14	0.785573	0.700497	0.861191	1.11119		7.1	0.786567	1.04946	1.06337	1.27158
Q9DB20	ATP synthase subunit O, mitochondrial OS=Mus musculus GN=Atp5o PE=1 SV=1 - [ATPO_MOUSE]	21.6	1.00002	0.923048	1.21491	1.02092		16.43	0.963867	0.605622	0.918356	0.87859		16.43	1.27295	0.986503	0.854269	0.982295
Q9DB60	Prostamide/prostaglandin F synthase OS=Mus musculus GN=Fam213b PE=1 SV=1 - [PGFS_MOUSE]	3.98	0.177097	0.138962	0.163966	0.301988		3.98	0.157703	0.143662	0.137288	0.0743616		3.98	0.105851	0.0760965	0.209749	0.158873
Q9DBC7	cAMP-dependent protein kinase type I-alpha regulatory subunit OS=Mus musculus GN=Prkar1a PE=1 SV=3 - [KAP0_MOUSE]	7.87	1.01964	0.621002	0.718711	0.825906		2.1	0.887023	1.41107	0.682645	1.24262		2.62	0.54015	0.446228	0.452911	0.560641
Q9DBG3	AP-2 complex subunit beta OS=Mus musculus GN=Ap2b1 PE=1 SV=1 - [AP2B1_MOUSE]	1.6	0.884523	0.664002	0.693924	0.897283		2.77	1.10676	0.797273	0.818633	0.741894		1.39	0.852871	0.777426	0.831092	0.744459
Q9DBJ1	Phosphoglycerate mutase 1 OS=Mus musculus GN=Pgam1 PE=1 SV=3 - [PGAM1_MOUSE]	14.17	1.35575	1.48323	1.06007	1.1991		14.17	1.35974	0.430555	0.793091	1.09963		14.17	1.0788	0.993007	1.10018	1.06534
Q9DBP5	UMP-CMP kinase OS=Mus musculus GN=Cmpk1 PE=1 SV=1 - [KCY_MOUSE]	4.08	0.824344	0.681817	0.667501	1.07065		4.08	1.08769	0.692188	0.650052	1.46553		4.08	0.729724	0.480594	0.503158	0.647064
Q9DBR1	5'-3' exoribonuclease 2 OS=Mus musculus GN=Xrn2 PE=1 SV=1 - [XRN2_MOUSE]	0.84	2.13222	1.30296	1.17759	1.53634		0.84	1.28289	1.39974	1.06105	0.985787		0.84	1.05776	1.65657	0.996074	1.39889
Q9DCA5	Ribosome biogenesis protein BRX1 homolog OS=Mus musculus GN=Brix1 PE=2 SV=3 - [BRX1_MOUSE]	1.98	3.12093	1.97736	1.90237	2.08831		1.98	1.91551	0.934041	1.29792	1.73934		1.98	1.90146	1.47191	2.3295	2.3227
Q9DCD0	6-phosphogluconate dehydrogenase, decarboxylating OS=Mus musculus GN=Pgd PE=2 SV=3 - [6PGD_MOUSE]	4.97	1.57192	0.811646	0.983522	1.38905		4.97	1.27505	0.650305	0.989129	1.76424		4.97	0.925394	0.85906	0.821473	0.939021
Q9DCH4	Eukaryotic translation initiation factor 3 subunit F OS=Mus musculus GN=Eif3f PE=1 SV=2 - [EIF3F_MOUSE]	11.91	0.766645	1.31331	1.09141	0.999755		7.2	1.29609	0.949037	1.18314	1.02912		7.2	0.975427	1.14853	1.33888	1.24651
Q9DCL9	Multifunctional protein ADE2 OS=Mus musculus GN=Paics PE=1 SV=4 - [PUR6_MOUSE]	8	1.83186	1.4921	1.79963	1.83394		4.47	1.45836	2.10854	1.47617	1.26099		8.47	1.20942	1.1913	1.44661	1.29998
Q9DCW4	Electron transfer flavoprotein subunit beta OS=Mus musculus GN=Etfb PE=1 SV=3 - [ETFB_MOUSE]	7.06	1.51611	1.09741	2.15446	0.942264		6.27	1.00282	2.49064	0.989961	0.89362		6.27	1.18926	0.875891	0.604293	1.12336
Q9EPB4	Apoptosis-associated speck-like protein containing a CARD OS=Mus musculus GN=Pycard PE=2 SV=1 - [ASC_MOUSE]	12.44	0.453572	0.463022	0.583716	0.869309		8.81	0.730468	0.433596	0.760769	0.623737		12.44	0.52555	0.558961	0.395381	0.486301
Q9EPL8	Importin-7 OS=Mus musculus GN=Ipo7 PE=1 SV=2 - [IPO7_MOUSE]	2.99	1.47048	1.56395	1.46455	1.78459		2.02	1.29171	1.28695	0.953621	0.875311		0.77	1.89993	2.22578	2.62083	2.05185
Q9EPU0	Regulator of nonsense transcripts 1 OS=Mus musculus GN=Upf1 PE=1 SV=2 - [RENT1_MOUSE]	3.47	1.41193	1.25407	1.63753	1.30222		3.2	1.33193	1.69869	1.31191	1.4163		2.4	1.45779	1.98382	1.82294	1.20571
Q9EPV8	Ubiquitin-like protein 5 OS=Mus musculus GN=Ubl5 PE=1 SV=1 - [UBL5_MOUSE]	13.7	1.02945	1.09849	1.11752	1.21184		23.29	1.11662	0.832042	1.2177	1.13086		21.92	1.04015	1.0194	1.14125	1.05078
Q9EQH3	Vacuolar protein sorting-associated protein 35 OS=Mus musculus GN=Vps35 PE=1 SV=1 - [VPS35_MOUSE]	2.01	0.953997	0.871767	0.84628	0.779726		2.14	0.910823	0.703019	0.801545	0.856127		2.51	0.983376	0.642587	0.730426	0.774736
Q9EQU5	Protein SET OS=Mus musculus GN=Set PE=1 SV=1 - [SET_MOUSE]	16.96	1.43443	1.17199	1.25806	1.44993		14.19	1.16046	1.2308	1.09893	1.24955		20.07	0.982068	1.01881	1.05888	1.21305
Q9ERK4	Exportin-2 OS=Mus musculus GN=Cse1l PE=2 SV=1 - [XPO2_MOUSE]	1.54	1.1172	1.2301	0.930877	1.21074		2.78	1.05903	0.947513	0.979159	0.903972		2.68	0.658317	0.908684	0.709363	0.811292
Q9ESZ8	General transcription factor II-I OS=Mus musculus GN=Gtf2i PE=1 SV=3 - [GTF2I_MOUSE]	0.8	1.08488	0.80991	1.11181	1.14249		0.8	1.36569	1.80293	1.05195	0.863794		0.8	1.09421	1.56181	1.33225	1.15153
Q9JHU4	Cytoplasmic dynein 1 heavy chain 1 OS=Mus musculus GN=Dync1h1 PE=1 SV=2 - [DYHC1_MOUSE]	1.06	1.18922	1.04464	1.34688	1.24252		0.95	0.927822	1.08024	1.19993	0.82681		1.1	0.895128	0.929715	0.958685	0.813156
Q9JIF0	Protein arginine N-methyltransferase 1 OS=Mus musculus GN=Prmt1 PE=1 SV=1 - [ANM1_MOUSE]	8.63	1.08627	0.839542	1.24216	1.15029		8.63	0.991937	1.21966	1.29744	1.18388		11.86	1.01176	0.991083	0.788646	0.896464
Q9JIF7	Coatomer subunit beta OS=Mus musculus GN=Copb1 PE=1 SV=1 - [COPB_MOUSE]	4.83	0.993132	0.888859	1.13316	0.900595		3.57	0.857035	0.910624	0.948955	0.887309		2.41	0.906048	1.30801	0.92948	0.958488
Q9JII5	DAZ-associated protein 1 OS=Mus musculus GN=Dazap1 PE=2 SV=2 - [DAZP1_MOUSE]	7.88	0.811422	1.12739	1.17994	1.15885		11.82	0.701013	0.936664	0.714588	0.554932		7.88	1.00844	1.32469	0.717707	0.77027
Q9JII6	Alcohol dehydrogenase [NADP(+)] OS=Mus musculus GN=Akr1a1 PE=1 SV=3 - [AK1A1_MOUSE]	2.46	1.00807	0.980424	1.08292	1.12457		2.46	0.883713	1.2971	1.24769	1.44606		2.46	1.0161	0.896444	0.800339	0.784312
Q9JIK5	Nucleolar RNA helicase 2 OS=Mus musculus GN=Ddx21 PE=1 SV=3 - [DDX21_MOUSE]	4.94	1.38918	1.32008	1.27633	1.04977		4.94	1.00256	1.12977	1.12554	1.32702		4.94	0.996468	1.01522	1.02349	0.837989
Q9JIX8	Apoptotic chromatin condensation inducer in the nucleus OS=Mus musculus GN=Acin1 PE=1 SV=3 - [ACINU_MOUSE]	3.06	0.888418	0.865837	0.837325	0.809997		3.06	0.988771	1.05078	0.99303	0.897461		2.47	1.00376	1.20531	1.64367	1.13743
Q9JJI8	60S ribosomal protein L38 OS=Mus musculus GN=Rpl38 PE=2 SV=3 - [RL38_MOUSE]	24.29	1.16443	1.73403	1.16148	1.42015		14.29	1.56274	1.359	1.3443	1.31272		14.29	1.46785	1.73842	1.75457	1.38229
Q9JKF1	Ras GTPase-activating-like protein IQGAP1 OS=Mus musculus GN=Iqgap1 PE=1 SV=1 - [IQGA1_MOUSE]	4.71	0.628576	0.589341	0.733751	0.694435		6.22	1.03444	0.777074	0.90689	0.879158		2.96	0.673438	0.927472	0.761393	0.729253
Q9JKP5	Muscleblind-like protein 1 OS=Mus musculus GN=Mbnl1 PE=1 SV=1 - [MBNL1_MOUSE]	2.35	0.972629	0.6846	0.781479	0.850635		4.99	0.897582	1.04908	0.751851	0.800258		4.99	1.01696	0.855593	0.760923	0.822952
Q9JKR6	Hypoxia up-regulated protein 1 OS=Mus musculus GN=Hyou1 PE=1 SV=1 - [HYOU1_MOUSE]	4.1	0.941533	1.26444	1.281	0.971933		2.3	0.950213	1.11012	0.969093	1.13659		4.6	1.22758	0.913552	1.04065	1.12035
Q9JKX6	ADP-sugar pyrophosphatase OS=Mus musculus GN=Nudt5 PE=1 SV=1 - [NUDT5_MOUSE]	4.13	0.969768	1.36189	1.18904	1.19654		4.13	1.59582	1.34621	1.33209	1.09917		4.13	1.09281	1.56459	1.41999	1.62351
Q9JM76	Actin-related protein 2/3 complex subunit 3 OS=Mus musculus GN=Arpc3 PE=1 SV=3 - [ARPC3_MOUSE]	20.22	0.786306	0.668896	0.693658	0.767268		20.22	0.788945	0.650177	0.712258	0.790725		16.29	0.662197	0.769647	0.712631	0.664902
Q9QUM9	Proteasome subunit alpha type-6 OS=Mus musculus GN=Psma6 PE=1 SV=1 - [PSA6_MOUSE]	8.54	0.918853	0.68808	1.15444	1.03242		13.82	0.715659	0.782743	0.906508	0.766905		8.54	0.777658	0.823836	0.780645	0.686823
Q9QWL7	Keratin, type I cytoskeletal 17 OS=Mus musculus GN=Krt17 PE=1 SV=3 - [K1C17_MOUSE]	12.7	0.197955	0.115349	0.231409	0.144756		10.85	0.200701	0.275899	0.339406	0.283982		8.31	0.0770771	0.0856549	0.0937302	0.0756802
Q9QXB9	Developmentally-regulated GTP-binding protein 2 OS=Mus musculus GN=Drg2 PE=1 SV=1 - [DRG2_MOUSE]	4.67	1.33035	1.20332	1.2425	1.33792		2.75	0.99372	1.64346	1.62804	1.05496		2.75	1.45117	1.29048	1.6877	1.07514
Q9QYI3	DnaJ homolog subfamily C member 7 OS=Mus musculus GN=Dnajc7 PE=1 SV=2 - [DNJC7_MOUSE]	2.02	1.32748	1.72214	1.86261	0.920394		2.02	1.51523	1.66047	1.24254	1.12993		2.02	1.92281	1.98891	2.04377	2.10204
Q9QYJ3	DnaJ homolog subfamily B member 1 OS=Mus musculus GN=Dnajb1 PE=2 SV=3 - [DNJB1_MOUSE]	5	0.72208	0.802217	0.820692	0.891365		2.94	0.445143	1.12741	1.02552	0.556375		6.76	0.449884	0.583915	0.564066	0.59346
Q9QZ88	Vacuolar protein sorting-associated protein 29 OS=Mus musculus GN=Vps29 PE=1 SV=1 - [VPS29_MOUSE]	11.54	0.903557	1.23469	0.93464	1.01549		12.64	0.594176	0.661631	0.799591	0.724281		12.64	0.301671	0.291552	0.229988	0.445628
Q9QZD9	Eukaryotic translation initiation factor 3 subunit I OS=Mus musculus GN=Eif3i PE=1 SV=1 - [EIF3I_MOUSE]	10.46	0.939708	0.965622	1.21702	0.957611		13.85	0.977675	1.03622	1.06578	0.915472		6.77	1.13744	1.20463	1.06064	1.18345
Q9QZE5	Coatomer subunit gamma-1 OS=Mus musculus GN=Copg1 PE=2 SV=1 - [COPG1_MOUSE]	2.86	1.1483	1.21507	1.37792	1.23103		5.38	1.1622	1.29855	0.96319	1.10626		1.26	1.04648	1.33562	1.12412	1.29559
Q9R0Q7	Prostaglandin E synthase 3 OS=Mus musculus GN=Ptges3 PE=1 SV=1 - [TEBP_MOUSE]	12.5	0.822279	1.41127	1.0626	1.08923		8.13	0.963056	0.745253	0.864084	0.874343		15.63	1.08559	1.01528	1.01567	1.00819
Q9R0U0	Serine/arginine-rich splicing factor 10 OS=Mus musculus GN=Srsf10 PE=1 SV=2 - [SRS10_MOUSE]	4.58	0.850729	1.15771	0.899002	1.22237		10.69	1.42459	1.16577	1.15149	1.51489		4.58	1.08426	1.07547	1.24551	0.947326
Q9R1C7	Pre-mRNA-processing factor 40 homolog A OS=Mus musculus GN=Prpf40a PE=1 SV=1 - [PR40A_MOUSE]	1.68	1.0497	1.25794	1.20586	1.20932		2.1	1.0355	0.990751	1.03708	0.799192		1.68	1.23138	1.09659	0.985358	1.22995
Q9R1P0	Proteasome subunit alpha type-4 OS=Mus musculus GN=Psma4 PE=1 SV=1 - [PSA4_MOUSE]	12.26	0.831109	0.83813	1.06716	0.651992		8.43	0.748225	0.889241	0.863664	0.986802		15.33	1.02246	0.784994	0.918071	0.836242
Q9R1P1	Proteasome subunit beta type-3 OS=Mus musculus GN=Psmb3 PE=1 SV=1 - [PSB3_MOUSE]	9.27	1.02269	0.69781	0.622982	0.74436		17.07	0.942285	1.03293	0.91816	1.18881		8.29	0.973945	0.809505	0.91584	0.906746
Q9R1P3	Proteasome subunit beta type-2 OS=Mus musculus GN=Psmb2 PE=1 SV=1 - [PSB2_MOUSE]	5.97	1.09676	0.451083	0.513775	0.980936		5.97	1.0672	0.956688	1.02141	1.30974		5.97	0.923432	1.08226	0.897504	0.706101
Q9R1P4	Proteasome subunit alpha type-1 OS=Mus musculus GN=Psma1 PE=1 SV=1 - [PSA1_MOUSE]	14.07	0.842205	0.805429	0.765737	0.824706		14.07	0.766467	0.73231	0.782094	0.71601		10.65	0.789864	0.670866	0.833875	0.649848
Q9R1T2	SUMO-activating enzyme subunit 1 OS=Mus musculus GN=Sae1 PE=2 SV=1 - [SAE1_MOUSE]	4.29	0.948502	0.811085	0.735992	0.799795		4.29	0.926448	0.827321	0.730991	0.802766		4.29	0.904206	0.760103	0.957223	0.776037
Q9WTX5	S-phase kinase-associated protein 1 OS=Mus musculus GN=Skp1 PE=1 SV=3 - [SKP1_MOUSE]	13.5	0.831011	1.13122	0.934981	0.966627		13.5	1.1114	1.29907	0.993022	0.974144		19.02	0.899316	0.918222	1.0377	0.814606
Q9WUA2	Phenylalanine--tRNA ligase beta subunit OS=Mus musculus GN=Farsb PE=2 SV=2 - [SYFB_MOUSE]	4.75	1.2611	1.01806	1.15524	1.27933		6.96	0.92512	0.510408	0.821193	0.927193		6.11	0.99375	0.926441	1.13736	1.20361
Q9WUK2	Eukaryotic translation initiation factor 4H OS=Mus musculus GN=Eif4h PE=1 SV=3 - [IF4H_MOUSE]	20.16	1.10314	1.05911	1.23237	1.03729		18.55	0.801165	1.35336	0.94793	0.837245		16.13	1.27965	1.79136	1.57309	1.30213
Q9WUM3	Coronin-1B OS=Mus musculus GN=Coro1b PE=1 SV=1 - [COR1B_MOUSE]	3.31	0.736122	0.759673	0.731175	0.782342		5.99	0.763306	0.853402	0.912275	0.704558		3.31	1.06678	0.850756	1.08132	1.00429
Q9WV32	Actin-related protein 2/3 complex subunit 1B OS=Mus musculus GN=Arpc1b PE=1 SV=4 - [ARC1B_MOUSE]	6.72	0.866234	0.528825	0.744442	0.846509		15.05	0.87165	0.716725	0.724996	0.878543		4.3	1.11024	1.08099	0.970431	1.09107
Q9WV54	Acid ceramidase OS=Mus musculus GN=Asah1 PE=1 SV=1 - [ASAH1_MOUSE]	2.54	1.08441	1.0549	1.26079	0.689023		2.03	0.629117	1.00393	0.70543	0.800517		1.78	0.664892	0.817212	1.13267	0.687934
Q9WVA3	Mitotic checkpoint protein BUB3 OS=Mus musculus GN=Bub3 PE=2 SV=2 - [BUB3_MOUSE]	2.45	1.14152	0.995072	1.05145	1.30987		7.06	1.12473	1.01978	0.975926	1.04751		8.28	0.801774	0.979976	1.05773	1.28941
Q9WVA4	Transgelin-2 OS=Mus musculus GN=Tagln2 PE=1 SV=4 - [TAGL2_MOUSE]	19.1	0.735932	0.836154	0.958823	0.719976		36.18	0.853894	1.27633	1.06566	1.15711		17.09	1.00751	1.075	1.30669	1.11567
Q9WVJ2	26S proteasome non-ATPase regulatory subunit 13 OS=Mus musculus GN=Psmd13 PE=1 SV=1 - [PSD13_MOUSE]	4.26	0.983003	0.92003	1.03447	0.929449		7.45	0.863506	0.945799	1.02551	0.912392		7.45	1.18968	1.09887	1.15314	1.11491
Q9Z0N1	Eukaryotic translation initiation factor 2 subunit 3, X-linked OS=Mus musculus GN=Eif2s3x PE=1 SV=2 - [IF2G_MOUSE]	1.69	1.40969	1.18132	1.07661	0.977512		3.39	0.73978	0.821004	0.889561	0.908839		4.66	1.25333	1.31904	1.64426	1.04225
Q9Z0P5	Twinfilin-2 OS=Mus musculus GN=Twf2 PE=1 SV=1 - [TWF2_MOUSE]	2.01	0.849581	0.57513	0.607026	0.68858		3.72	0.659281	0.485395	0.692485	0.668868		2.01	0.832772	0.935176	0.921739	0.762277
Q9Z1D1	Eukaryotic translation initiation factor 3 subunit G OS=Mus musculus GN=Eif3g PE=1 SV=2 - [EIF3G_MOUSE]	5	0.608096	1.42574	1.06484	1.56761		5	1.02892	0.986051	1.19821	1.25135		7.5	0.892401	0.740635	0.909824	0.821273
Q9Z1N5	Spliceosome RNA helicase Ddx39b OS=Mus musculus GN=Ddx39b PE=1 SV=1 - [DX39B_MOUSE]	24.53	1.04761	0.79353	0.828326	0.920484		22.9	0.942941	0.784363	0.903303	1.01072		24.77	0.840883	0.803919	0.686654	0.82422
Q9Z1Q5	Chloride intracellular channel protein 1 OS=Mus musculus GN=Clic1 PE=1 SV=3 - [CLIC1_MOUSE]	29.05	0.727452	0.728893	0.557784	0.687879		25.31	0.573676	0.759488	0.65415	0.602089		21.58	0.58573	0.618105	0.660913	0.499451
Q9Z1Q9	Valine--tRNA ligase OS=Mus musculus GN=Vars PE=2 SV=1 - [SYVC_MOUSE]	5.94	1.26224	1.04621	1.13594	1.22997		7.92	1.00209	0.881358	1.18536	0.986554		6.49	0.850603	0.865318	0.97988	0.849203
Q9Z1X4	Interleukin enhancer-binding factor 3 OS=Mus musculus GN=Ilf3 PE=1 SV=2 - [ILF3_MOUSE]	1.67	1.00368	1.29813	1.02837	1.01782		3.56	0.95522	1.26332	0.980452	0.928267		2.56	0.908858	0.964309	1.13477	0.888595
Q9Z1Z0	General vesicular transport factor p115 OS=Mus musculus GN=Uso1 PE=1 SV=2 - [USO1_MOUSE]	0.73	0.756407	0.83873	0.882715	0.938877		0.73	0.67124	0.826065	0.90795	0.726846		0.73	0.781806	0.926231	0.81855	0.822974
Q9Z204	Heterogeneous nuclear ribonucleoproteins C1/C2 OS=Mus musculus GN=Hnrnpc PE=1 SV=1 - [HNRPC_MOUSE]	17.57	0.963721	0.97984	0.923274	0.975052		20.45	1.11026	0.955151	0.979305	0.920059		16.93	1.0404	0.914043	0.922672	0.848857
Q9Z2I9	Succinyl-CoA ligase [ADP-forming] subunit beta, mitochondrial OS=Mus musculus GN=Sucla2 PE=1 SV=2 - [SUCB1_MOUSE]	3.46	1.35206	0.757662	1.83414	0.688184		3.46	0.766272	1.11572	0.928548	0.680672		3.46	0.789752	0.676251	0.633426	0.813616
Q9Z2N8	Actin-like protein 6A OS=Mus musculus GN=Actl6a PE=1 SV=2 - [ACL6A_MOUSE]	3.03	0.776627	1.07609	0.947856	0.923389		3.03	0.966019	1.21442	0.721468	0.827586		3.03	0.831095	1.04155	0.987152	1.00261
Q9Z2U0	Proteasome subunit alpha type-7 OS=Mus musculus GN=Psma7 PE=1 SV=1 - [PSA7_MOUSE]	10.08	0.79448	0.804293	0.580094	0.647309		8.06	0.820714	0.818571	0.842814	0.731763		13.71	1.04256	0.604729	0.829305	0.613772
Q9Z2U1	Proteasome subunit alpha type-5 OS=Mus musculus GN=Psma5 PE=1 SV=1 - [PSA5_MOUSE]	2.9	0.847721	0.918272	0.693385	0.817392		2.9	0.966519	1.03759	1.06065	0.854338		2.9	1.06125	0.756661	0.793431	0.66606
Q9Z2X1	Heterogeneous nuclear ribonucleoprotein F OS=Mus musculus GN=Hnrnpf PE=1 SV=3 - [HNRPF_MOUSE]	10.12	0.723809	0.786323	0.722918	0.640157		10.12	0.755643	1.04723	0.632377	0.723239		14.22	0.841936	0.738846	0.823315	0.68839
