# Supplementary material for: FIR haplodeficiency promotes splicing to pyruvate kinase M2 in mice thymic lymphoma tissues revealed by six-plex tandem mass tag quantitative proteomic analysis
Source: Oncotarget. 2017 Jul 7;8(40):67955–65. doi: 10.18632/oncotarget.19061 (PMC5620227; doi:10.18632/oncotarget.19061)
Supplement: Supplementary file 5 [file oncotarget-08-67955-s005.xlsx]

## Sheet: Supplementary Table 4
Supplementary Table4: Up- or downregulated proteins which commonly reveraled in three groups identified by LC-MS/MS in T-ALL mice (FIR+/-TP53-/- and FIR+/+TP53-/- ) compared to wild type mice (FIR+/+TP53+/+) .
							Group 1									Group 2									Group 3										number of samples
			126=N84								E428	C16	K461	L77						D619	K458	C610	A605						O490	K464	H635	E24		average	Up-regulation	Down-regulation
		Accession	Description	# AAs	MW [kDa]		Coverage	# Peptides	# PSMs	calc. pI	128/126	129/126	130/126	131/126		Coverage	# Peptides	# PSMs	calc. pI	128/126	129/126	130/126	131/126		Coverage	# Peptides	# PSMs	calc. pI	128/126	129/126	130/126	131/126			>1.5	<0.667
1	↑	P12265	Beta-glucuronidase	648	74.1923		4.78	3	5	6.63916	2.92631	1.78065	1.57958	1.68686		3.7	2	3	6.63916	1.87072	3.46194	2.34032	2.38371		3.7	2	3	6.63916	2.04173	2.55833	1.80267	1.85061		2.19029	12	0
2	↑↓	Q91X72	Hemopexin	460	51.2852		4.13	2	2	6.16357	3.57526	1.54478	1.11321	0.536507		1.74	1	3	7.72314	1.90328	2.04666	2.68007	1.52273		5.87	3	5	7.47412	2.50381	3.04264	2.09258	2.24975		2.06761	10	1
3	↑	Q9DCA5	Ribosome biogenesis protein BRX1 homolog	353	41.2149		1.98	1	2	5.17334	3.12093	1.97736	1.90237	2.08831		1.98	1	1	5.26221	1.91551	0.934041	1.29792	1.73934		1.98	1	1	9.18799	1.90146	1.47191	2.3295	2.3227		1.91678	9	0
4	↑	P47911	60S ribosomal protein L6	296	33.4889		17.23	5	10	5.32568	1.5408	2.45088	1.30944	2.06548		10.14	4	5	7.00537	2.06059	1.52862	1.21308	1.55907		16.89	4	5	7.47412	2.28161	2.47293	1.55251	2.28067		1.85964	10	0
5	↑↓	P47915	60S ribosomal protein L29	160	17.5759		5.63	1	2	7.2251	1.44431	2.19208	1.2998	1.53876		5.63	1	2	5.021	2.2114	0.524309	1.70313	1.34442		5.63	1	2	6.52197	1.83675	2.69188	2.19589	2.20768		1.76587	8	1
6	↑	P52480	Pyruvate kinase isozymes M1/M2	531	57.808		49.15	21	53	9.18799	1.65428	1.91502	1.40749	1.63322		40.68	18	39	5.24951	1.6915	1.38143	2.05215	1.86825		43.88	19	38	8.104	1.85264	1.81119	1.79376	1.95017		1.75092	10	0
7	↑↓	P11276	Fibronectin	2477	272.319		2.26	5	8	5.59229	1.26316	1.45684	1.62791	1.67053		1.09	3	6	5.59229	0.665036	2.05684	1.81454	1.47739		1.49	3	4	5.59229	1.37994	2.47736	1.06482	1.36015		1.52621	5	1
8	↑	Q6ZQL4	WD repeat-containing protein 43	677	75.3339		2.22	2	2	8.08936	2.01555	1.11432	1.04175	1.45691		1.18	1	2	10.1841	2.20056	1.1072	1.67893	1.51116		1.18	1	1	6.56592	1.09148	1.01296	2.7467	1.30395		1.52346	5	0
9	↑↓	Q64674	Spermidine synthase	302	33.9728		10.26	3	6	5.03369	1.49646	1.59894	2.10933	1.42668		7.62	2	4	7.1665	2.47709	1.67271	1.47632	1.904		6.95	2	3	5.75732	0.694334	0.403673	0.399398	0.478077		1.34475	5	3
10	↓	P07724	Serum albumin	608	68.6477		27.3	16	41	6.07471	1.05034	0.850119	0.684283	0.409286		35.69	20	46	6.07471	0.906945	1.38425	1.31133	0.587895		33.55	19	45	6.07471	0.673974	2.29238	1.56334	0.882076		1.04968	2	2
11	↓	P16045	Galectin-1	135	14.8562		25.93	3	6	5.49072	1.32266	0.847098	0.919827	0.849595		17.04	2	6	5.49072	0.352612	0.550088	0.660267	0.563474		5.93	1	2	5.49072	0.582897	0.989223	0.479599	0.725112		0.736871	0	6
12	↓	Q00896	Alpha-1-antitrypsin 1-3	412	45.7944		8.98	4	6	5.43994	0.636318	0.412573	0.474066	0.27686		6.55	3	3	5.43994	0.817351	0.78963	1.20507	0.687343		6.55	4	7	5.43994	0.419326	1.51759	0.616046	0.903234		0.729617	1	6
13	↓	Q05816	Fatty acid-binding protein, epidermal	135	15.1274		15.56	3	4	6.53662	0.653506	0.560036	0.278721	0.625186		15.56	3	6	6.53662	0.976344	1.0592	0.692065	0.383699		14.81	2	6	6.53662	0.663174	0.862565	0.901791	0.63197		0.690688	0	7
14	↓	Q61233	Plastin-2	627	70.1048		29.51	18	36	6.21436	1.26591	0.438166	0.63581	0.934312		30.78	19	42	5.69385	0.838182	0.465031	0.772286	0.981346		24.24	14	28	5.87158	0.465552	0.475845	0.337157	0.609966		0.684963	0	7
15	↓	P51885	Lumican	338	38.2406		2.66	1	2	8.51416	1.2219	0.493097	0.756551	0.456051		2.66	1	2	5.21143	0.339391	1.01699	0.892073	0.675875		2.66	1	2	6.32861	0.698601	0.768563	0.514186	0.371247		0.683711	0	5
16	↑↓	P04104	Keratin, type II cytoskeletal 1	637	65.5653		4.87	3	8	8.14795	0.453916	1.41658	0.800584	1.57516		4.87	4	10	8.14795	0.114857	0.408374	0.411576	0.140473		4.87	3	10	8.14795	0.611272	0.753378	0.493525	1.00182		0.681793	1	7
17	↓	Q64105	Sepiapterin reductase	261	27.8654		2.68	1	2	5.74463	1.17791	0.543485	0.574078	0.559008		2.68	1	2	4.95752	0.448654	0.766208	0.399572	0.808294		2.68	1	1	5.74463	0.426166	0.564133	0.59361	0.593936		0.621254	0	9
18	↓	O88531	Palmitoyl-protein thioesterase 1	306	34.4674		7.84	2	2	8.00146	0.699675	0.570309	0.387386	0.616751		9.8	3	5	8.00146	0.522168	0.791539	0.532771	0.528799		9.8	2	3	8.00146	0.942125	0.62009				0.621161	0	7
19	↓	Q8CGP6	Histone H2A type 1-H	128	13.9418		50	4	17	4.81787	0.761939	0.45189	0.627327	0.563375		50	4	13	5.65576	0.715958		0.486204	0.701654		27.34	3	13	6.17627	0.574778	0.658643	0.434282	0.741927		0.610725	0	7
20	↓	Q9EPB4	Apoptosis-associated speck-like protein containing a CARD	193	21.4451		12.44	3	4	8.08936	0.453572	0.463022	0.583716	0.869309		8.81	2	3	6.72705	0.730468	0.433596	0.760769	0.623737		12.44	3	4	5.47803	0.52555	0.558961	0.395381	0.486301		0.573699	0	9
21	↓	Q60611	DNA-binding protein SATB1	764	85.8264		12.7	10	19	8.36768	0.487201	0.610873	0.665571	0.671997		12.17	10	18	5.92236	0.384307	0.455631	0.535415	0.518259		8.9	7	15	8.68994	0.509039	0.556275	0.593243	0.486698		0.539542	0	11
22	↓	P30681	High mobility group protein B2	210	24.1469		27.62	5	14	7.31299	0.509182	0.540956	0.4046	0.49533		29.05	5	15	5.88428	0.778103	0.544439	0.554838	0.446548		27.62	5	15	7.31299	0.581611	0.521434	0.672973	0.370322		0.535028	0	10
23	↓	P01896	H-2 class I histocompatibility antigen, alpha chain (Fragment)	185	20.4412		5.41	1	2	7.02002	0.57287	0.537861	0.660872	0.471017		5.41	1	2	7.02002	0.425305	0.319797	0.510332	0.46525		5.41	1	2	7.02002	0.811703	0.422174	0.631805	0.43988		0.522405	0	11
24	↓	Q61599	Rho GDP-dissociation inhibitor 2	200	22.8365		22	4	9	8.51416	0.857944	0.38426	0.478181	0.714654		22	4	10	9.64209	0.626469	0.311231	0.592259	0.591712		18.5	3	11	8.67529	0.34758	0.530135	0.405166	0.401624		0.520101	0	10
25	↓	P99029	Peroxiredoxin-5, mitochondrial	210	21.8835		23.81	4	9	7.37158	0.600348	0.503763	0.671744	0.428172		15.71	3	6	9.12939	0.437535	0.559864	0.578646	0.466167		16.19	4	8	8.08936	0.452265	0.652682	0.444609	0.361769		0.51313	0	11
26	↓	P07356	Annexin A2	339	38.6518		10.91	3	7	7.69385	0.458314	0.674863	0.511911	0.418618		25.66	8	16	7.69385	0.421422	0.748635	0.499295	0.393826		15.63	4	12	7.69385	0.58962	0.506754	0.624144	0.279028		0.510536	0	10
27	↓	P01942	Hemoglobin subunit alpha	142	15.0758		31.69	5	15	8.22119	0.871982	0.406271	0.991751	0.436372		31.69	5	14	8.22119	0.344957	0.163276	0.444019	0.805492		31.69	4	15	8.22119	0.260833	0.535904	0.245417	0.591954		0.508186	0	9
28	↓	P01831	Thy-1 membrane glycoprotein	162	18.0685		14.81	2	3	8.96826	0.19255	0.305238	0.405916	0.197473		16.05	3	6	8.96826	0.722347	0.975271	0.353878	0.600917		14.81	2	3	8.96826	0.573992	0.574688	0.454588	0.671318		0.502348	0	9
29	↓	P02088	Hemoglobin subunit beta-1	147	15.8301		68.71	9	28	7.6499	0.753277	0.420056	0.874394	0.659058		68.03	8	23	7.6499	0.199551	0.452778	0.168853	0.694695		62.59	7	21	7.6499	0.278882	0.543404	0.256215	0.68592		0.498924	0	8
30	↓	P48036	Annexin A5	319	35.7302		14.11	5	7	4.95752	0.584996	0.421979	0.515103	0.522607		5.96	2	5	7.10791	0.581789	0.41919	0.520415	0.657381		14.11	5	12	4.95752	0.44896	0.521678	0.385333	0.39723		0.498055	0	12
31	↓	P68033	Actin, alpha cardiac muscle 1	377	41.9919		30.5	11	47	6.13818	0.756699	0.507093	0.491827	0.578053		28.38	11	52	5.43994	0.46782	0.350006	0.732704	0.544035		28.91	10	43	5.38916	0.262042	0.499427	0.436861	0.335807		0.496865	0	10
32	↓	Q922U2	Keratin, type II cytoskeletal 5	580	61.7286		9.48	6	15	8.08936	0.476044	0.551027	0.665034	0.92631		12.24	8	19	7.75244	0.120949	0.386127	0.331409	0.234899		11.9	8	16	7.75244	0.523723	0.535699	0.360823	0.808556		0.493383	0	10
33	↓	P28654	Decorin	354	39.7839		4.8	2	3	6.03662	0.5643	0.351498	0.564253	0.352501		2.82	1	2	8.49951	0.144677	0.376849	0.374442			1.98	1	1	9.5249	0.411552	0.741433	0.551007	0.405406		0.439811	0	10
34	↓	O89053	Coronin-1A	461	50.9569		19.09	9	22	6.48096	0.448905	0.338702	0.438937	0.580311		19.09	9	18	6.48096	0.502151	0.171702	0.488962	0.445406		19.09	9	21	6.48096	0.333939	0.443044	0.272961	0.477963		0.411915	0	12
35	↓	P16125	L-lactate dehydrogenase B chain	334	36.549		14.37	5	9	6.04932	0.347315	0.286727	0.360561	0.427367		11.38	4	8	6.04932	0.462156	0.524932	0.312829	0.227376		7.78	3	4	6.04932	0.35938	0.403616	0.42412	0.403173		0.378296	0	12
36	↓	P15864	Histone H1.2	212	21.2537		4.72	2	5	11.0044	0.368218	0.386001	0.461953	0.386058		4.72	2	3	11.0044	0.357112	0.216252	0.357771	0.552864		4.25	1	2	11.0044	0.303807	0.249597	0.36366	0.519437		0.376894	0	12
37	↓	P02089	Hemoglobin subunit beta-2	147	15.8683		51.02	7	22	8.04541	0.0484689	0.482765	0.0313041	0.0404102		51.7	8	23	8.04541	0.0680499	0.194492	0.0876269	0.610879		44.9	6	19	8.04541	0.325413	0.523931	0.289716	0.567759		0.272568	0	12
38	↓	P02301	Histone H3.3C	136	15.3055		25	5	5	11.1362	0.297241	0.289306	0.226678	0.223472		25	4	5	11.1362	0.225459	0.167445	0.30121	0.342453		11.76	2	3	11.1362	0.210854	0.354543	0.2143	0.339861		0.266068	0	12
39	↓	P62806	Histone H4	103	11.3604		41.75	5	12	8.08936	0.237288	0.185593	0.198063	0.221431		52.43	7	26	6.68311	0.257362	0.219059	0.355308	0.328762		31.07	5	20	7.69385	0.206151	0.342063	0.207472	0.319886		0.256536	0	12
40	↓	Q62426	Cystatin-B	98	11.0385		12.24	2	6	7.38623	0.227749	0.235378	0.165687	0.286078		12.24	2	5	7.38623	0.225642	0.203992	0.251029	0.246381		12.24	2	4	7.38623	0.265009	0.212581	0.204558	0.165656		0.224145	0	12
41	↓	P08074	Carbonyl reductase [NADPH] 2	244	25.9416		2.87	1	1	9.01221	0.199534	0.130701	0.204036	0.14814		7.38	2	3	9.01221	0.242774	0.193129	0.270244	0.238411		2.87	1	2	9.01221	0.180839	0.135944	0.110463	0.112848		0.180589	0	12
42	↓	Q9QWL7	Keratin, type I cytoskeletal 17	433	48.1321		12.7	6	9	5.05908	0.197955	0.115349	0.231409	0.144756		10.85	5	9	5.05908	0.200701	0.275899	0.339406	0.283982		8.31	4	8	5.05908	0.0770771	0.0856549	0.0937302	0.0756802		0.1768	0	12
43	↓	Q9DB60	Prostamide/prostaglandin F synthase	201	21.6563		3.98	1	2	6.7417	0.177097	0.138962	0.163966	0.301988		3.98	1	1	6.7417	0.157703	0.143662	0.137288	0.0743616		3.98	1	1	6.7417	0.105851	0.0760965	0.209749	0.158873		0.1538	0	12
44	↓	P11679	Keratin, type II cytoskeletal 8	490	54.5315		24.69	13	26	5.8208	0.112501	0.114509	0.0979792	0.0810842		22.86	11	19	5.8208	0.0915827	0.118177	0.163892	0.141536		23.88	13	28	5.8208	0.10403	0.104235	0.122271	0.0969028		0.112392	0	12
45	↓	P05784	Keratin, type I cytoskeletal 18	423	47.5092		22.93	9	15	5.32568	0.094907	0.0712487	0.0922581	0.0709378		21.75	10	18	5.32568	0.0623368	0.0622776	0.133903	0.108481		24.11	10	17	5.32568	0.0663264	0.0802367	0.073342	0.0959443		0.0843499	0	12
